# Supplementary material for: Evidence for Existence of Multiple Functional Human Small RNAs Derived from Transcripts of Protein-Coding Genes
Source: Int J Mol Sci. 2023 Feb 19;24(4):4163. doi: 10.3390/ijms24044163 (PMC9959880; doi:10.3390/ijms24044163)
Supplement: Supplementary file 1 [file ijms-24-04163-s001.zip]

Archive with 2 entries (2 files):
- Gao_etal_Supplementary figure.pdf
- Gao_etal_Supplementary_tables.xlsx
