# Supplementary material for: Evidence for Existence of Multiple Functional Human Small RNAs Derived from Transcripts of Protein-Coding Genes
Source: Int J Mol Sci. 2023 Feb 19;24(4):4163. doi: 10.3390/ijms24044163 (PMC9959880; doi:10.3390/ijms24044163)
Supplement: Supplementary file 1 [file ijms-24-04163-s001.zip › Gao_etal_Supplementary_tables.xlsx]

## Sheet: S1
Supplementary Table S1. Numbers and fractions of unannotated sncRNAs mapping to the various genomic features.
	SncRNAs shared with ENCODE				SncRNAs found in this study only
Genomic feature	Number	Odds ratio	p-value	Percentage(%)	Number	Odds ratio	p-value	Percentage(%)
Exons of mRNAs	5089	4.4689	2.2e-16	0.0775762	181404	4.08612	2.2e-16	0.0709315
Exons of lncRNAs	775	2.15564	2.2e-16	0.011814	26728	1.90694	2.2e-16	0.010451
VlincRNAs	616	1.00377	0.9192	0.00939024	29544	1.23487	2.2e-16	0.0115521
Introns of mRNAs	16153	1.25145	2.2e-16	0.246235	623890	1.23984	2.2e-16	0.24395
Introns of lncRNAs	4574	0.84817	2.2e-16	0.0697256	187026	0.889579	2.2e-16	0.0731298
1kb upstream of TSSs	1505	1.15256	5.358e-08	0.0229421	39435	0.774648	2.2e-16	0.0154196
Antisense to exons of mRNAs	1997	1.75366	2.2e-16	0.0304421	53716	1.20995	2.2e-16	0.0210037
Antisense to introns of mRNAs	10492	0.812864	2.2e-16	0.159939	409967	0.814714	2.2e-16	0.160303
Intergenic	24399	0.539581	2.2e-16	0.371936	1005743	0.570516	2.2e-16	0.39326
Exon-associated sncRNAs
5' UTRs	1028	1.71525	2.2e-16	0.202004	30162	1.2909	2.2e-16	0.16627
3' UTRs	1190	4.63755	2.2e-16	0.233838	64565	6.45408	2.2e-16	0.355918
CDSs	2871	7.61451	2.2e-16	0.564158	86677	5.89669	2.2e-16	0.477812

## Sheet: S2
Supplementary Table S2. Expression fold changes of the transiently overexpressed sncRNAs in HEK293 cells measured by small RNA-seq.
SncRNA coordinates*				RPKM**						adjusted fold change**
Chr	Start	End	Strand	Blank_R1	Blank_R2	-Dox_R1	-Dox_R2	+Dox_R1	+Dox_R2	-Dox vs blank_R1	+Dox vs blank_R1	+Dox vs -Dox_R1	-Dox vs blank_R2	+Dox vs blank_R2	+Dox vs -Dox_R2
chr1	41208512	41208540	+	14.0232	0.698275	45.3268	96.1708	46.875	32.5867	0.76372	0.992792	0.769727	0.979021	0.508396	0.253086
chr1	160192388	160192406	-					5.44154				1		1
chr1	174366636	174366656	+			3.73279	7.66239			1	1			0	0
chr10	75214187	75214213	-	409.009	619.137	1101.17	1193.14	1529.62	1087.8	0.729166	0.658366	0.789021	0.637282	0.581429	0.476908
chr12	108141102	108141123	-	7.13907	5.33228	185.508	200.018	202.128	191.315	0.962942	0.974033	0.965885	0.972884	0.521438	0.48888
chr15	78825907	78825923	+	324.898	809.67	613.349	508.68	902.271	432.84	0.653718	0.385846	0.735246	0.348359	0.595315	0.459725
chr15	82446586	82446607	-			159.977	208.5	200.56	137.355	1	1	1	1	0.556281	0.397145
chr16	56279488	56279510	+			31.3771				1				0
chr17	26943803	26943823	-						9.81104				1		1
chr17	34949751	34949780	+		14.9896	19.9082	36.4876	41.138	56.904	1	0.70881	1	0.791503	0.673883	0.609306
chr17	71192498	71192529	+	85.5102	142.727	169.22	87.5702	94.6828	158.939	0.664311	0.380248	0.525452	0.52687	0.358779	0.644759
chr19	18538326	18538353	+	6.54415		24.8853	86.3539	47.3414	69.4949	0.791783	1	0.878555	1	0.655456	0.445912
chr19	47280231	47280258	-		35.612				11.563		0		0.245109		1
chr2	37449643	37449667	-			0.672575	7.10029	1.58834	2.38647	1	1	1	1	0.702521	0.251558
chr2	191855144	191855173	-		16.8549	62.6423	21.8926	59.4441	19.2838	1	0.565006	1	0.533605	0.486902	0.468322
chr2	234078222	234078250	+			4.78563	26.9447	106.236	76.979	1	1	1	1	0.956894	0.740726
chr20	42163911	42163945	+	447.312	188.041	516.004	468.758	605.547	829.322	0.535654	0.713701	0.575146	0.815168	0.53992	0.638883
chr21	18974526	18974550	-	90.5274	6.51723	274.775	113.112	357.509	207.258	0.752185	0.945521	0.797946	0.969514	0.565425	0.646935
chr22	38958453	38958479	-	57.9624	142.448	652.35	627.847	486.94	1138.43	0.918399	0.815073	0.893628	0.888789	0.427407	0.644537
chr4	2945653	2945674	-			45.4427	24.7481	72.3961	5.1188	1	1	1	1	0.614366	0.171387
chr4	76716492	76716509	+		21.8519	8.78304	20.6048		5.19408	1	0.485313		0.192046	0	0.20133
chr5	107405525	107405542	-		2.3002	11.7107		1.15233		1	0	1	0	0.0895842
chr6	159193441	159193466	-		19.5517		6.96581				0.262687		0		0
chr8	11696021	11696039	+						7.67821				1		1
chr9	33468091	33468124	-	131.61	53.2241	822.597	1343.96	1122.59	1715.3	0.862074	0.961906	0.895064	0.969905	0.577112	0.560691
chr9	135991054	135991071	-	53.7309	152.297	111.329	61.0687	263.943	86.7503	0.674476	0.286216	0.830862	0.362899	0.703338	0.586868
chrX	118115685	118115702	+		12.6511						0		0
*Only sncRNAs detected in at least one library were used for the analysis.
**R1 And R2 represent biological replicates 1 and 2 respectively.

## Sheet: S3
Supplementary Table S3. The list of 404 sncRNAs used for the phenotypic assay.
Chr	sncRNA start	sncRNA end	Strand	Chr	overexpression region start	overexpression region end	Strand	Forward primer sequence (includes the BsaI site)	Reverse primer sequence (includes the BsaI site)	Source	Class
chr1	193105642	193105665	+	chr1	193105442	193105865	+	TGACAAGGTCTCGACCGATGGGTGCTTGCTTTACTGCTCAG	ACTAGAGGTCTCCAAAAGTTTACCACAGGTCACAATCTCCT	This study, K562	miRBase miRNA
chr1	196551582	196551604	-	chr1	196551382	196551804	-	ACTAGAGGTCTCCAAAATATGCCTGTTTCTTCAGCTGTACA	TGACAAGGTCTCGACCGCAATGCTGTCAATGCTGCTGTATC	This study, K562	miRBase miRNA
chr1	207975247	207975269	-	chr1	207975047	207975469	-	ACTAGAGGTCTCCAAAAACCTCTGCAATAATGTATCATACA	TGACAAGGTCTCGACCGTGGGTGTCGATTGTCATGGGGCAG	This study, K562	miRBase miRNA
chr12	104985422	104985445	+	chr12	104985222	104985645	+	TGACAAGGTCTCGACCGGGGCATAGCAGACAGAAAAGGGAA	ACTAGAGGTCTCCAAAATTATTTTAAAAGTACTATCCTTAC	This study, K562	miRBase miRNA
chr13	50623162	50623186	-	chr13	50622962	50623386	-	ACTAGAGGTCTCCAAAAGATACATCTGAAAAATTAGTATTA	TGACAAGGTCTCGACCGATATTTTTTATATTCTTTAGGCGC	This study, K562	miRBase miRNA
chr13	100295376	100295393	+	chr13	100295189	100295593	+	TGACAAGGTCTCGACCGTTTGTAGAGCCAAGGTCTTACTAT	ACTAGAGGTCTCCAAAATGAAGATCTGTAAATCAGAAAAAC	This study, K562	miRBase miRNA
chr15	66011634	66011656	-	chr15	66011437	66011856	-	ACTAGAGGTCTCCAAAAATACTTGCTCTCACACTCTTTCCA	TGACAAGGTCTCGACCGTTGTCCCATTATTGATGAAGATAT	This study, K562	miRBase miRNA
chr16	2321806	2321827	+	chr16	2321606	2322027	+	TGACAAGGTCTCGACCGCTCTTAGGGCCTTGGGTTTGGGCC	ACTAGAGGTCTCCAAAACGCCGAACCCCAGCATGCTGGGCA	This study, K562	miRBase miRNA
chr16	14403196	14403218	+	chr16	14402996	14403418	+	TGACAAGGTCTCGACCGTCCCTTTCGTGAGTCTGCACGGAG	ACTAGAGGTCTCCAAAAAACCAGTGTCTGCGCATGGCGTCT	This study, K562	miRBase miRNA
chr16	56279488	56279510	+	chr16	56279288	56279710	+	TGACAAGGTCTCGACCGTGTAGAAGAGTTCACAACACTGGC	ACTAGAGGTCTCCAAAATTTGTTCTCCATGGGCCATGTTTT	This study, K562	miRBase miRNA
chr17	1617245	1617267	-	chr17	1617045	1617467	-	ACTAGAGGTCTCCAAAACTAAAACCGCTCCTTGCTGGGCCA	TGACAAGGTCTCGACCGGCGAGGTTAACAGCTTCCGCGGGC	This study, K562	miRBase miRNA
chr17	11985226	11985245	+	chr17	11985026	11985445	+	TGACAAGGTCTCGACCGATCTCTTTGGAAACATGAGTGTAT	ACTAGAGGTCTCCAAAAGTGGCACGACACAATAAGGACAAA	This study, K562	miRBase miRNA
chr17	37882789	37882814	+	chr17	37882592	37883014	+	TGACAAGGTCTCGACCGTAAAAAAGCAAACAAAAAGAAAAA	ACTAGAGGTCTCCAAAACTTCCGTGAGGGGCCTGGCATACT	This study, K562	miRBase miRNA
chr19	4445983	4446006	+	chr19	4445783	4446206	+	TGACAAGGTCTCGACCGTCCAGGACCTAAGCCTAAACCTAC	ACTAGAGGTCTCCAAAACCCACTCCCCAGGCACTTTCTACG	This study, K562	miRBase miRNA
chr19	46178235	46178257	+	chr19	46178035	46178457	+	TGACAAGGTCTCGACCGTCGACCTGGCCCCTACCTTGGGGA	ACTAGAGGTCTCCAAAACTAGTAACAAACTGGCACCTGCCA	This study, K562	miRBase miRNA
chr19	50335260	50335278	+	chr19	50335060	50335478	+	TGACAAGGTCTCGACCGAGGGGCCTGGGGCTCATGGGACTT	ACTAGAGGTCTCCAAAAACAGGAAAGAGACAGCAGGGTGAG	This study, K562	miRBase miRNA
chr2	134884738	134884760	+	chr2	134884538	134884960	+	TGACAAGGTCTCGACCGACCGATTCTTTCTTGGATGCAAAG	ACTAGAGGTCTCCAAAAATGTACAGTGAAGACTGCCCAATA	This study, K562	miRBase miRNA
chr22	38243738	38243760	-	chr22	38243538	38243960	-	ACTAGAGGTCTCCAAAAGATTAAGGGCAGTCTGAAGATTAA	TGACAAGGTCTCGACCGCTTCCCCATCGGTATCTGCATGGC	This study, K562	miRBase miRNA
chr22	46486938	46486960	+	chr22	46486739	46487160	+	TGACAAGGTCTCGACCGTGGGAAATATTTTATGAGTGAATG	ACTAGAGGTCTCCAAAACGGTGACACCTGACGGGTCAATGG	This study, K562	miRBase miRNA
chr5	14826040	14826062	-	chr5	14825840	14826262	-	ACTAGAGGTCTCCAAAAACTCATCTGAACTGATCGTGCAGA	TGACAAGGTCTCGACCGGTTTACTTTAACTTATTTGCTTAG	This study, K562	miRBase miRNA
chr5	136983270	136983292	-	chr5	136983070	136983492	-	ACTAGAGGTCTCCAAAATGAAGAGAATAGAGATTTCCAGCC	TGACAAGGTCTCGACCGCCCGGGCCTTGCCCTCATATTACC	This study, K562	miRBase miRNA
chr6	33406127	33406149	+	chr6	33405927	33406349	+	TGACAAGGTCTCGACCGCTATATAAAGAGTTTGCAGAGTAT	ACTAGAGGTCTCCAAAAGGGCCATACCAATGGCATCCTTGA	This study, K562	miRBase miRNA
chr6	35632499	35632524	-	chr6	35632299	35632724	-	ACTAGAGGTCTCCAAAACACAGTAAAAGAATGAAAGGTAGG	TGACAAGGTCTCGACCGAAACCTAGGAGAATGGCCAGATAA	This study, K562	miRBase miRNA
chr6	140526396	140526417	+	chr6	140526196	140526617	+	TGACAAGGTCTCGACCGCTGCTTTTTTGAAGTATATTTTGT	ACTAGAGGTCTCCAAAAGCCATCATCTTTTCTGGGGAAAAA	This study, K562	miRBase miRNA
chr7	93346248	93346270	+	chr7	93346048	93346470	+	TGACAAGGTCTCGACCGCTGGACAACTGAGAAAGACTCTCT	ACTAGAGGTCTCCAAAAATAGTCTCCCTTCAGAAGGTCTTC	This study, K562	miRBase miRNA
chr8	96085152	96085174	+	chr8	96084952	96085374	+	TGACAAGGTCTCGACCGAGGTATGTGTGTGGTGGTGCAAGC	ACTAGAGGTCTCCAAAAGTCCGGTCGGAGCCCTCCTAGCCC	This study, K562	miRBase miRNA
chr8	96085189	96085211	+	chr8	96084989	96085411	+	TGACAAGGTCTCGACCGGGCTGGTGCTGCTGGATGAGAAAG	ACTAGAGGTCTCCAAAACAGCTCCGGGCAGCGACCCGCGAT	This study, K562	miRBase miRNA
chr9	96941122	96941144	+	chr9	96940922	96941344	+	TGACAAGGTCTCGACCGGTTGGATTTTAAGCAAATGTATTT	ACTAGAGGTCTCCAAAATGCTGCAGTTTATAATCACTAACG	This study, K562	miRBase miRNA
chr9	100991430	100991451	-	chr9	100991230	100991651	-	ACTAGAGGTCTCCAAAACACCTTCTGAGACTTTAACTCCTT	TGACAAGGTCTCGACCGTCACAGTCTAACCCCTGGACAAGC	This study, K562	miRBase miRNA
chrX	73438226	73438249	-	chrX	73438026	73438449	-	ACTAGAGGTCTCCAAAATAATCAGGGCAGGCATTATCAATC	TGACAAGGTCTCGACCGGGATGGATATAATACAACCTGCTA	This study, K562	miRBase miRNA
chr1	65524164	65524182	-	chr1	65523964	65524381	-	ACTAGAGGTCTCCAAAAGAAGCAGAATAACTCTCCCTATGC	TGACAAGGTCTCGACCGTTTAATTCAACTGGGCCTTTTAAT	ENCODE	miRBase miRNA
chr1	207975836	207975858	-	chr1	207975636	207976056	-	ACTAGAGGTCTCCAAAATCTCCCAAAACCCAACAAACTCAA	TGACAAGGTCTCGACCGTCTCATCTATTTGAAGCATCAGCT	ENCODE	miRBase miRNA
chr13	92003361	92003383	+	chr13	92003161	92003583	+	TGACAAGGTCTCGACCGTTGCATAGTTGCACTACAAGAAGA	ACTAGAGGTCTCCAAAACAACCTGTGTAGAAAGGGGTTTGA	ENCODE	miRBase miRNA
chr13	92003577	92003600	+	chr13	92003377	92003800	+	TGACAAGGTCTCGACCGTTAAAGTACTGCTAGCTGTAGAAC	ACTAGAGGTCTCCAAAAAAAGTGAAATGTTTTTGAATGAAA	ENCODE	miRBase miRNA
chr2	219267414	219267436	+	chr2	219267214	219267636	+	TGACAAGGTCTCGACCGGAATTGGATACATGTGGAATGTCA	ACTAGAGGTCTCCAAAACCGCTTGGCCAGCTACCCTGACCA	ENCODE	miRBase miRNA
chr8	135817121	135817143	-	chr8	135816921	135817343	-	ACTAGAGGTCTCCAAAAACGCTAAGTCTGGGAAGCTCGAGA	TGACAAGGTCTCGACCGTTTCTCTTTAATTATTAGCATTAA	ENCODE	miRBase miRNA
chr9	96938294	96938315	+	chr9	96938094	96938515	+	TGACAAGGTCTCGACCGAACGTAAGTGAATGAAAATGGTCT	ACTAGAGGTCTCCAAAAAAATAAGACAAGAAGCAAAAGGTT	ENCODE	miRBase miRNA
chr1	1729951	1729971	-	chr1	1729749	1730171	-	ACTAGAGGTCTCCAAAAAGGGTTTACGGGGAGACAACATAT	TGACAAGGTCTCGACCGGAAACTCCGTCTCCAAAAAAAGCT	This study, K562	unannotated sncRNA
chr1	3384999	3385012	+	chr1	3384797	3385215	+	TGACAAGGTCTCGACCGGGACTCACCCTTGGCCCAGGCGCT	ACTAGAGGTCTCCAAAAGAGCCCCAAAGCAGCCCAGAAAGA	This study, K562	unannotated sncRNA
chr1	6292299	6292322	-	chr1	6292098	6292523	-	ACTAGAGGTCTCCAAAAACATGGCCGCCTTCCTCAGACATT	TGACAAGGTCTCGACCGTGGACCCTTTTTTGCTTCTCTTAG	This study, K562	unannotated sncRNA
chr1	9750294	9750309	+	chr1	9750093	9750512	+	TGACAAGGTCTCGACCGCAGCGGGCTTCGCACGAGGACGCG	ACTAGAGGTCTCCAAAAACCCGTTACCACGACAAATTATAG	This study, K562	unannotated sncRNA
chr1	19513379	19513404	-	chr1	19513179	19513583	-	ACTAGAGGTCTCCAAAAGCCATCCTATTTAATCTCATGCAT	TGACAAGGTCTCGACCGATATATATATATAAAACTTTCTTG	This study, K562	unannotated sncRNA
chr1	19577962	19577984	-	chr1	19577761	19578186	-	ACTAGAGGTCTCCAAAATTTTAACAAGGGGCCCCACGTTTT	TGACAAGGTCTCGACCGGCCGCCTGCGCTTTCTCCCGCGCC	This study, K562	unannotated sncRNA
chr1	27676958	27676976	+	chr1	27676758	27677176	+	TGACAAGGTCTCGACCGTCCCTGTAAAGCGCTTAGCACGAG	ACTAGAGGTCTCCAAAAGGGAGCCCCTAAGGGCATTAATGG	This study, K562	unannotated sncRNA
chr1	35577488	35577513	+	chr1	35577288	35577710	+	TGACAAGGTCTCGACCGTATTTCTTTAAACAGTATTACTAA	ACTAGAGGTCTCCAAAATGCTGTTACTGAAGAAACTGTATC	This study, K562	unannotated sncRNA
chr1	35975652	35975669	-	chr1	35975452	35975871	-	ACTAGAGGTCTCCAAAAGGTTTCTCTCTTTCAAACCAAAAC	TGACAAGGTCTCGACCGCAGTACATCTGTAAAGTTGCTCGC	This study, K562	unannotated sncRNA
chr1	39698324	39698352	+	chr1	39698123	39698535	+	TGACAAGGTCTCGACCGTCCTCTATGAATGCCTTTTTTTCT	ACTAGAGGTCTCCAAAACTGCAGTGAGCTGTGATCTTCCCA	This study, K562	unannotated sncRNA
chr1	41208512	41208540	+	chr1	41208312	41208740	+	TGACAAGGTCTCGACCGTATGTCTTTTATATCAGGTGCTTA	ACTAGAGGTCTCCAAAAAATATTCTCGTAAGTTTTACTTAT	This study, K562	unannotated sncRNA
chr1	43396535	43396564	-	chr1	43396337	43396773	-	ACTAGAGGTCTCCAAAAGGGTGCCCAGGGCCCCACGAAGGG	TGACAAGGTCTCGACCGTGTTGGGGGCATGATTGGCTCCTT	This study, K562	unannotated sncRNA
chr1	43868821	43868847	+	chr1	43868621	43869045	+	TGACAAGGTCTCGACCGGTCACTTCATCTATATGGAGGTCT	ACTAGAGGTCTCCAAAATTTCTAGCACTCTCCTAAAAAACA	This study, K562	unannotated sncRNA
chr1	47036039	47036074	-	chr1	47035841	47036275	-	ACTAGAGGTCTCCAAAAAGAACTCCTAAGACACCACCGGCC	TGACAAGGTCTCGACCGGGTAGGCATGCCACTCACACATCC	This study, K562	unannotated sncRNA
chr1	60066248	60066266	+	chr1	60066049	60066465	+	TGACAAGGTCTCGACCGCAGGTCAAAGGTTCCATGTGGAGC	ACTAGAGGTCTCCAAAAATATTTCTGGTTAGGTCATTTGCT	This study, K562	unannotated sncRNA
chr1	61624608	61624625	+	chr1	61624407	61624825	+	TGACAAGGTCTCGACCGCTGTCATTAGAGAAATTGGTCTGT	ACTAGAGGTCTCCAAAATTATTACTAGTCTCGGTAATTCCT	This study, K562	unannotated sncRNA
chr1	87517030	87517052	+	chr1	87516830	87517253	+	TGACAAGGTCTCGACCGTTTCAGAGAAAGAAGTAGCTTTTA	ACTAGAGGTCTCCAAAAAGTAGAATATTCTTTATTTTGCAG	This study, K562	unannotated sncRNA
chr1	93299106	93299129	+	chr1	93298908	93299335	+	TGACAAGGTCTCGACCGGACATCAAAGTTTTAATAACATTC	ACTAGAGGTCTCCAAAATCACTGGATGCTTTTGGAGGTGCT	This study, K562	unannotated sncRNA
chr1	93601889	93601921	+	chr1	93601689	93602121	+	TGACAAGGTCTCGACCGATAGAGTTAGGGATAGACCCAGGA	ACTAGAGGTCTCCAAAAGATGATATAAAAATGAGCCAAACC	This study, K562	unannotated sncRNA
chr1	100553589	100553618	-	chr1	100553390	100553819	-	ACTAGAGGTCTCCAAAATGAGAATATTTGAAAGCCCAGTCT	TGACAAGGTCTCGACCGTACATGAGATGTTTTTCCTTCTCA	This study, K562	unannotated sncRNA
chr1	109857091	109857113	-	chr1	109856878	109857314	-	ACTAGAGGTCTCCAAAATCACCTCATCTGAGTCATCATGAT	TGACAAGGTCTCGACCGGAAATATGTCTGTGGGGGAAGGTA	This study, K562	unannotated sncRNA
chr1	153903498	153903515	-	chr1	153903298	153903711	-	ACTAGAGGTCTCCAAAAAGGGCCTGGCCATACCACCCGCTG	TGACAAGGTCTCGACCGGTCCCTGCTCTCAAGAGCTTACAT	This study, K562	unannotated sncRNA
chr1	156507015	156507031	-	chr1	156506814	156507232	-	ACTAGAGGTCTCCAAAACATTCCCCACATCTCTTCAGGAAC	TGACAAGGTCTCGACCGTGTCCTTAGCACATCTGTATGAGA	This study, K562	unannotated sncRNA
chr1	160192388	160192406	-	chr1	160192187	160192606	-	ACTAGAGGTCTCCAAAACAGGACAGAGGTTCTTCCCTAAGA	TGACAAGGTCTCGACCGCCTCATGTGGTTTCTTCCCTCATT	This study, K562	unannotated sncRNA
chr1	160309857	160309887	-	chr1	160309658	160310088	-	ACTAGAGGTCTCCAAAACCTCTTTCCTTTATTCTCAGTTAT	TGACAAGGTCTCGACCGTCAGGGCTCAGCTTTCACCCCAAA	This study, K562	unannotated sncRNA
chr1	162666705	162666728	+	chr1	162666505	162666927	+	TGACAAGGTCTCGACCGCCTCCTCTCCACCCATACCCTTGC	ACTAGAGGTCTCCAAAATTTAAATGAATATGTTATTACTTT	This study, K562	unannotated sncRNA
chr1	174366636	174366656	+	chr1	174366436	174366856	+	TGACAAGGTCTCGACCGAAGCCATATTTTCTCTGGCAGTGT	ACTAGAGGTCTCCAAAATCTTTTCTTCTTTTCTAAATGTAA	This study, K562	unannotated sncRNA
chr1	180955264	180955299	-	chr1	180955064	180955493	-	ACTAGAGGTCTCCAAAATGTTACATATATGTTGACAACTAA	TGACAAGGTCTCGACCGTTTTTATATTACATGTTGAAATTA	This study, K562	unannotated sncRNA
chr1	193126396	193126418	+	chr1	193126195	193126619	+	TGACAAGGTCTCGACCGTTCTTGAATAAGATCAGAAGTTTA	ACTAGAGGTCTCCAAAAACAAGCTCTAATTTTTAAATGGTG	This study, K562	unannotated sncRNA
chr1	205685582	205685601	-	chr1	205685382	205685812	-	ACTAGAGGTCTCCAAAATTCACGAAACATAACCTAAGAAAA	TGACAAGGTCTCGACCGCTTTTAATCTAGATTTGCTTCCTC	This study, K562	unannotated sncRNA
chr1	206907453	206907476	+	chr1	206907253	206907675	+	TGACAAGGTCTCGACCGTTTGCACCAAAGATGTCCTGACTT	ACTAGAGGTCTCCAAAAGTGGGGGGTAAGGCCTGAGCCCCA	This study, K562	unannotated sncRNA
chr1	207940523	207940540	+	chr1	207940322	207940740	+	TGACAAGGTCTCGACCGTATCCATTAATTCTGAGGTTTCTC	ACTAGAGGTCTCCAAAAAAAAAATCACAACAGCAGAATTTT	This study, K562	unannotated sncRNA
chr1	231400594	231400615	+	chr1	231400394	231400815	+	TGACAAGGTCTCGACCGAAACTGCTGGTAGCAATCTTCCTT	ACTAGAGGTCTCCAAAAAAACTCAAACATTATTAAGAAAGA	This study, K562	unannotated sncRNA
chr1	237049787	237049808	+	chr1	237049587	237050009	+	TGACAAGGTCTCGACCGACAGGAGAGGAGATACTTACCCTT	ACTAGAGGTCTCCAAAAAGACAGACCAGAGAGAGATTCCTA	This study, K562	unannotated sncRNA
chr1	245858921	245858938	+	chr1	245858721	245859127	+	TGACAAGGTCTCGACCGGACAGGCGCGGGGAGAGGGAGCCT	ACTAGAGGTCTCCAAAAGAAGGTAAAAACACCTGGAGAGTC	This study, K562	unannotated sncRNA
chr10	287694	287711	+	chr10	287494	287913	+	TGACAAGGTCTCGACCGGTAGCTGTATAATTTCCCCAAAAT	ACTAGAGGTCTCCAAAAATGCAAGTGTACCATTAATATTAA	This study, K562	unannotated sncRNA
chr10	927513	927545	-	chr10	927308	927746	-	ACTAGAGGTCTCCAAAAGGCTTTTGCTCCTATCAGTCCTGG	TGACAAGGTCTCGACCGTGTGTGAGCCTTAGGTACAAGATG	This study, K562	unannotated sncRNA
chr10	17276873	17276893	+	chr10	17276673	17277102	+	TGACAAGGTCTCGACCGCTGTTTTCTTCCCAACAGTTTGCT	ACTAGAGGTCTCCAAAATTACAGACCTTCTGCAATAATTTC	This study, K562	unannotated sncRNA
chr10	28866500	28866517	+	chr10	28866302	28866718	+	TGACAAGGTCTCGACCGCTGCTTGTCTGTGCTATTCAAGTT	ACTAGAGGTCTCCAAAAAGTCAAATGGTAGAGGACACTCAA	This study, K562	unannotated sncRNA
chr10	34573818	34573836	-	chr10	34573618	34574036	-	ACTAGAGGTCTCCAAAAGCCAGGCTTATTGGAAACATTCAT	TGACAAGGTCTCGACCGTGGATATAGAGTGCATGCATTCCA	This study, K562	unannotated sncRNA
chr10	61428253	61428272	-	chr10	61428053	61428472	-	ACTAGAGGTCTCCAAAAAAAAAGACTGCTGTTTATCCATTC	TGACAAGGTCTCGACCGGTACTCATGATAGCATAGGGACAG	This study, K562	unannotated sncRNA
chr10	64927725	64927754	-	chr10	64927523	64927955	-	ACTAGAGGTCTCCAAAATACATCATTTTAAATCTGGCATTT	TGACAAGGTCTCGACCGGTCATTTTTTAATTAATTTCTGTC	This study, K562	unannotated sncRNA
chr10	71148842	71148870	+	chr10	71148640	71149071	+	TGACAAGGTCTCGACCGAAACTCCAAAGGGAAGAAGCTATT	ACTAGAGGTCTCCAAAAGACCTTCCAGGACACTCACCAACA	This study, K562	unannotated sncRNA
chr10	75010698	75010725	-	chr10	75010495	75010925	-	ACTAGAGGTCTCCAAAAAACTCAGGATACTCCATTTATTGA	TGACAAGGTCTCGACCGGTAGACATCCACTGTCTCCTTGCC	This study, K562	unannotated sncRNA
chr10	75214187	75214213	-	chr10	75213989	75214413	-	ACTAGAGGTCTCCAAAAATGAAATCACTGAAATTATTTTCA	TGACAAGGTCTCGACCGTCATTTTGAAAGCCTTTGCATTTT	This study, K562	unannotated sncRNA
chr10	75526203	75526226	+	chr10	75526000	75526439	+	TGACAAGGTCTCGACCGGTTAATGATAGGGTGTCTGGGTTG	ACTAGAGGTCTCCAAAATCATCAAGCCTCTAGAATCTGACA	This study, K562	unannotated sncRNA
chr10	76781495	76781514	+	chr10	76781294	76781739	+	TGACAAGGTCTCGACCGATCAAATTCGGTGCTGAGCTCCAA	ACTAGAGGTCTCCAAAAGATTGTACTTTTGCAGGTGATTGC	This study, K562	unannotated sncRNA
chr10	82246443	82246458	+	chr10	82246242	82246660	+	TGACAAGGTCTCGACCGTTCATCAAGGAGGAAGGGGGAAGT	ACTAGAGGTCTCCAAAACTTCAGGGGAGGGTTGGGCTACCC	This study, K562	unannotated sncRNA
chr10	122620833	122620852	+	chr10	122620633	122621052	+	TGACAAGGTCTCGACCGTAATGATCAGAAATGTGAAGGAGG	ACTAGAGGTCTCCAAAATGTTGCCTTTTCAGGTTCCAGAAC	This study, K562	unannotated sncRNA
chr11	18365156	18365176	+	chr11	18364955	18365377	+	TGACAAGGTCTCGACCGATAACCAATCTTTTTACTACAAAT	ACTAGAGGTCTCCAAAAGAGACTCGCCGACTCCCAGGTTTT	This study, K562	unannotated sncRNA
chr11	18425273	18425292	+	chr11	18425051	18425487	+	TGACAAGGTCTCGACCGTTCTTAGTTTTACATAATGTAAGT	ACTAGAGGTCTCCAAAACAAAACAAAAAAACCACACAAGTT	This study, K562	unannotated sncRNA
chr11	36518549	36518576	-	chr11	36518349	36518776	-	ACTAGAGGTCTCCAAAATATTAAAATATCACACAGGAAAGC	TGACAAGGTCTCGACCGCCCAATGCCAGCGTCCCTTCCAAA	This study, K562	unannotated sncRNA
chr11	48028402	48028431	+	chr11	48028202	48028631	+	TGACAAGGTCTCGACCGCTGAGCATTACCTTAAAACCAGTG	ACTAGAGGTCTCCAAAACTAGGTCCCCTATGAAGCCACTGG	This study, K562	unannotated sncRNA
chr11	61189036	61189053	-	chr11	61188827	61189263	-	ACTAGAGGTCTCCAAAACCACCCCTAAGCATTTTTGGTTAC	TGACAAGGTCTCGACCGATAAGCATAATTAAGTGATACAGT	This study, K562	unannotated sncRNA
chr11	61732605	61732620	-	chr11	61732414	61732850	-	ACTAGAGGTCTCCAAAAGCAAATGATTTCCTCCATTTATTT	TGACAAGGTCTCGACCGGGATATCAAGGTGAACAAAAGATC	This study, K562	unannotated sncRNA
chr11	65632269	65632286	+	chr11	65632068	65632486	+	TGACAAGGTCTCGACCGTGTCACCAACACTCAGGTGAGCTG	ACTAGAGGTCTCCAAAATGAGGGAAGAAGGGACTGAGGCCA	This study, K562	unannotated sncRNA
chr11	67235090	67235108	-	chr11	67234891	67235309	-	ACTAGAGGTCTCCAAAAGAGGTGGAGGGAGGGGGTGCAGGA	TGACAAGGTCTCGACCGTCACCTCTTTCAGAAACCCCCAGT	This study, K562	unannotated sncRNA
chr11	67378024	67378041	+	chr11	67377823	67378241	+	TGACAAGGTCTCGACCGCTGGGAAACTCACACCTTTGTCCT	ACTAGAGGTCTCCAAAAGCACTGGTGCGGAGGGGACCGAGG	This study, K562	unannotated sncRNA
chr11	71667569	71667585	+	chr11	71667369	71667790	+	TGACAAGGTCTCGACCGCTTCTGTATGACTGCAAGGAGGTA	ACTAGAGGTCTCCAAAAAAGGAATAAAATTGCATAGTACAC	This study, K562	unannotated sncRNA
chr11	72448444	72448471	-	chr11	72448241	72448672	-	ACTAGAGGTCTCCAAAACCCCTTCTTATCTCCTCTGCTGTC	TGACAAGGTCTCGACCGAACAAATGAGATGAAGGAGAAAAT	This study, K562	unannotated sncRNA
chr11	95808267	95808289	-	chr11	95808053	95808490	-	ACTAGAGGTCTCCAAAAACTGTGGGAGTACTGGAGGGCAGG	TGACAAGGTCTCGACCGCTACATTAGCTTCTTCTCTGATTC	This study, K562	unannotated sncRNA
chr11	108338015	108338033	-	chr11	108337814	108338233	-	ACTAGAGGTCTCCAAAAATCTAAGGAAGATTAATGTGTACT	TGACAAGGTCTCGACCGCTAGGAGTCCAGCGGCGCCCGGGC	This study, K562	unannotated sncRNA
chr11	118405270	118405299	+	chr11	118405070	118405499	+	TGACAAGGTCTCGACCGGTACTGGGGAAGGGGCCTGCCACC	ACTAGAGGTCTCCAAAATGCCAAAGATACCTGTGCCCCTGC	This study, K562	unannotated sncRNA
chr12	6687082	6687106	-	chr12	6686882	6687308	-	ACTAGAGGTCTCCAAAATCTGCTGCAGGACGTTACGCACTT	TGACAAGGTCTCGACCGCTCAGAGTTGCACTCCCTTTGGCA	This study, K562	unannotated sncRNA
chr12	10761953	10761981	-	chr12	10761756	10762181	-	ACTAGAGGTCTCCAAAACAGCATGTGTTAGATTTCTCCACA	TGACAAGGTCTCGACCGTGTTTTCACAATGCAGTGTTATGA	This study, K562	unannotated sncRNA
chr12	11000652	11000691	-	chr12	11000452	11000892	-	ACTAGAGGTCTCCAAAAAAGACAATGTGAAAGCCTGCACAT	TGACAAGGTCTCGACCGTCTTCTCATCATTTTTTTGGGAGG	This study, K562	unannotated sncRNA
chr12	26877452	26877469	-	chr12	26877252	26877669	-	ACTAGAGGTCTCCAAAAAGCTCCATATGTTAAACACAGTCC	TGACAAGGTCTCGACCGGCAGAACTGGAACAAAAACAAAAT	This study, K562	unannotated sncRNA
chr12	34175570	34175593	+	chr12	34175370	34175793	+	TGACAAGGTCTCGACCGCTTTCCGGATCCGCGCTCTCCCAG	ACTAGAGGTCTCCAAAAGGACGAGTGAAGTCTAAGGATGGG	This study, K562	unannotated sncRNA
chr12	44420055	44420070	+	chr12	44419855	44420271	+	TGACAAGGTCTCGACCGGAAACCATACTGACTGGTTTGTGG	ACTAGAGGTCTCCAAAATCAGTGAGAAGGTGACATGTGAAA	This study, K562	unannotated sncRNA
chr12	49428080	49428105	-	chr12	49427882	49428318	-	ACTAGAGGTCTCCAAAACTCTGTAACCAGCTTGAGCTTCTC	TGACAAGGTCTCGACCGCCACCCTTCTTAGGGCCTAGCAGG	This study, K562	unannotated sncRNA
chr12	49446002	49446021	-	chr12	49445801	49446220	-	ACTAGAGGTCTCCAAAAGACAAAGGAGATTCTTCAAATGGT	TGACAAGGTCTCGACCGGTTGTGTCTGCAGGGAAAGCAGGG	This study, K562	unannotated sncRNA
chr12	52404521	52404541	+	chr12	52404321	52404741	+	TGACAAGGTCTCGACCGCTGAATTTCGGGCCTTAGCTAGTC	ACTAGAGGTCTCCAAAACCCTGTGTGCAGCTTCTCCCACCT	This study, K562	unannotated sncRNA
chr12	53856944	53856970	+	chr12	53856744	53857170	+	TGACAAGGTCTCGACCGGGGTCCTGAATTTGAGTGTCCTAC	ACTAGAGGTCTCCAAAACCACAAAGGGCCAACTGTATTTTA	This study, K562	unannotated sncRNA
chr12	56713243	56713259	-	chr12	56713043	56713460	-	ACTAGAGGTCTCCAAAATGAGGGGCCCACTCTCACAAGAAG	TGACAAGGTCTCGACCGAGGGACCCAATGAGGGTATCCCCT	This study, K562	unannotated sncRNA
chr12	62785182	62785209	+	chr12	62784982	62785409	+	TGACAAGGTCTCGACCGAGAACTTCCCTCAGAGAATGAAAA	ACTAGAGGTCTCCAAAAAAGCATGAGTTCAATCTCCATTTA	This study, K562	unannotated sncRNA
chr12	102179544	102179572	-	chr12	102179347	102179771	-	ACTAGAGGTCTCCAAAAACCATCATGCTGGGTGTTATGATT	TGACAAGGTCTCGACCGTATTTTAAAATCATGTTATCATTG	This study, K562	unannotated sncRNA
chr12	105513173	105513200	+	chr12	105512973	105513397	+	TGACAAGGTCTCGACCGGCCACTGAGGAGGTGATACTGCCT	ACTAGAGGTCTCCAAAAATTCTCTCCTGCCATGAGAGCTTT	This study, K562	unannotated sncRNA
chr12	108141102	108141123	-	chr12	108140914	108141319	-	ACTAGAGGTCTCCAAAATAATAAAAGAAAAAAATAGCACCA	TGACAAGGTCTCGACCGAAAATAAGAAATTAAGAATTTTAA	This study, K562	unannotated sncRNA
chr12	109181597	109181617	-	chr12	109181397	109181819	-	ACTAGAGGTCTCCAAAAGGTGAGGCTGCCACCACCAGGACT	TGACAAGGTCTCGACCGCAGGGAAACCCGCCCCAGAAAACT	This study, K562	unannotated sncRNA
chr12	116426987	116427017	-	chr12	116426787	116427218	-	ACTAGAGGTCTCCAAAAGCAGTTATACAAATGAGCATAACC	TGACAAGGTCTCGACCGAGCCTATCAAGCAGAGAAGGAAGA	This study, K562	unannotated sncRNA
chr12	116429176	116429199	-	chr12	116428976	116429400	-	ACTAGAGGTCTCCAAAATAACTCCAGCTTACACAGGGAAGA	TGACAAGGTCTCGACCGTGAATATCTTTAAAGACAGAAACT	This study, K562	unannotated sncRNA
chr12	117615444	117615468	-	chr12	117615246	117615668	-	ACTAGAGGTCTCCAAAAATTCCCTCTGCTGGTCTTAAAAAA	TGACAAGGTCTCGACCGGTAAGTCTGAAGCCAGGCAGATAA	This study, K562	unannotated sncRNA
chr12	120594409	120594436	-	chr12	120594208	120594635	-	ACTAGAGGTCTCCAAAATGCACTTGCATAGAGTGACAAGGG	TGACAAGGTCTCGACCGTAGTTTCCTTTCAGCCCTTACTTT	This study, K562	unannotated sncRNA
chr12	120659425	120659442	-	chr12	120659227	120659642	-	ACTAGAGGTCTCCAAAATCCTCAGGCAGGCTGACCCGGCCC	TGACAAGGTCTCGACCGCCGAGGTGAGAGGTCGATCTGATC	This study, K562	unannotated sncRNA
chr12	123014634	123014667	+	chr12	123014434	123014867	+	TGACAAGGTCTCGACCGAACAAGAAGACTAAGATGTCTGTA	ACTAGAGGTCTCCAAAATGAGATTGAATCTTGATTCCCTGA	This study, K562	unannotated sncRNA
chr12	133079102	133079124	+	chr12	133078901	133079324	+	TGACAAGGTCTCGACCGCGCCCTGGGCCATCTTCCCTGGTG	ACTAGAGGTCTCCAAAAATGGGGATAGCGGGCTCGAGGCCT	This study, K562	unannotated sncRNA
chr13	20567800	20567831	+	chr13	20567598	20568032	+	TGACAAGGTCTCGACCGAGGGCAAGAGAAAAATTCCTCCAA	ACTAGAGGTCTCCAAAACATTCTGAAAAACGTCTCCTGCCA	This study, K562	unannotated sncRNA
chr13	20593885	20593913	+	chr13	20593684	20594105	+	TGACAAGGTCTCGACCGAGGTAGGTAGCCATCCAAGCTTCC	ACTAGAGGTCTCCAAAAGGTTTTTTTTTTAACTTTTCAGGT	This study, K562	unannotated sncRNA
chr13	31718513	31718542	-	chr13	31718316	31718743	-	ACTAGAGGTCTCCAAAACAATCAAGAATCAAGAACTCTCCC	TGACAAGGTCTCGACCGGCAAGCACTAATATATTAGGGATT	This study, K562	unannotated sncRNA
chr13	67511076	67511093	-	chr13	67510877	67511293	-	ACTAGAGGTCTCCAAAATTGCAGTGTTTCATTGATTAATAA	TGACAAGGTCTCGACCGGGCACATTGTATACATTTTAAATG	This study, K562	unannotated sncRNA
chr13	99103876	99103889	-	chr13	99103673	99104090	-	ACTAGAGGTCTCCAAAATCAGTTCTATTTCCCCAACCAAAA	TGACAAGGTCTCGACCGGTTTGCTGTGGGACCTTGCTTGGC	This study, K562	unannotated sncRNA
chr13	111934232	111934265	+	chr13	111934031	111934467	+	TGACAAGGTCTCGACCGGATGAGCTGCTTCACTCAGGTTTT	ACTAGAGGTCTCCAAAAGAGGGAATTGTGTGAGATGCAGGT	This study, K562	unannotated sncRNA
chr14	52924140	52924173	-	chr14	52923940	52924374	-	ACTAGAGGTCTCCAAAAATGCTATTCAACTGATGAAGAGAT	TGACAAGGTCTCGACCGACAACCCTAACACAGACACTGTTA	This study, K562	unannotated sncRNA
chr14	65494501	65494518	+	chr14	65494301	65494717	+	TGACAAGGTCTCGACCGATGACATCATTAACAGGTACAGTG	ACTAGAGGTCTCCAAAATATTTTCACATTTACATAAAATAA	This study, K562	unannotated sncRNA
chr14	68750355	68750370	+	chr14	68750154	68750570	+	TGACAAGGTCTCGACCGGTTCTCTTCCAGGTTCTAGCTGGC	ACTAGAGGTCTCCAAAACTTTCTCTTTGGCCTACTTCTCTT	This study, K562	unannotated sncRNA
chr14	75576750	75576771	-	chr14	75576550	75576972	-	ACTAGAGGTCTCCAAAAGCAATGGGTGCTTCAGTCACAGTG	TGACAAGGTCTCGACCGGGGTTCTTTCTTGAGTGTAGGCAT	This study, K562	unannotated sncRNA
chr14	100743022	100743061	+	chr14	100742821	100743259	+	TGACAAGGTCTCGACCGTTAAGGGCTGCACAAAGATGTTCA	ACTAGAGGTCTCCAAAAAGGTATGCTCTTCAATCCTGTTCT	This study, K562	unannotated sncRNA
chr14	103430687	103430702	-	chr14	103430486	103430902	-	ACTAGAGGTCTCCAAAAGAGCGGCACGGAGGTGACTAAGCA	TGACAAGGTCTCGACCGGGGCCAAGCAGCTTGTCCAGGAGG	This study, K562	unannotated sncRNA
chr15	41341167	41341185	-	chr15	41340965	41341385	-	ACTAGAGGTCTCCAAAAAAAAATTCAGAAGCCAGGGCCATA	TGACAAGGTCTCGACCGATGAGACATTTAAGCAAAGGGTGG	This study, K562	unannotated sncRNA
chr15	43322818	43322845	-	chr15	43322617	43323045	-	ACTAGAGGTCTCCAAAATGGCTGATGGCATCTGAATGAGCA	TGACAAGGTCTCGACCGAAATCTCTTAGGCAAGGGGTTTCT	This study, K562	unannotated sncRNA
chr15	48810654	48810668	-	chr15	48810453	48810869	-	ACTAGAGGTCTCCAAAAGGAACCTGCTCTCACCAAATTCCC	TGACAAGGTCTCGACCGCTGATCCTGAATGTAAAGGGGCAA	This study, K562	unannotated sncRNA
chr15	49078029	49078048	-	chr15	49077828	49078248	-	ACTAGAGGTCTCCAAAAGACTCTGCCAATAATTTGATTTTA	TGACAAGGTCTCGACCGTTAGAGACTCCCACAGACTTCTCT	This study, K562	unannotated sncRNA
chr15	60867419	60867434	-	chr15	60867217	60867635	-	ACTAGAGGTCTCCAAAATTTTTTATGTGGTGATTAGGCAAC	TGACAAGGTCTCGACCGACCACCACTTCACAGAGGTAAACT	This study, K562	unannotated sncRNA
chr15	62237798	62237819	-	chr15	62237594	62238019	-	ACTAGAGGTCTCCAAAAGTTTTAACTAAATACTCTTAAATA	TGACAAGGTCTCGACCGAGAAGGAGAGGCCTATGCTGATAT	This study, K562	unannotated sncRNA
chr15	74222653	74222671	+	chr15	74222452	74222870	+	TGACAAGGTCTCGACCGACTCACATGCATCAAGTCCAGGCC	ACTAGAGGTCTCCAAAAGGGGGTCTGATCTCAAGCACAAGG	This study, K562	unannotated sncRNA
chr15	76226155	76226172	+	chr15	76225945	76226372	+	TGACAAGGTCTCGACCGTATTGACTTTTTACTTATTTGATA	ACTAGAGGTCTCCAAAAGAATGGATATTGAAGGAAAATTGG	This study, K562	unannotated sncRNA
chr15	78825907	78825923	+	chr15	78825705	78826124	+	TGACAAGGTCTCGACCGCATGATGATTGAGAGCAAGAGTCC	ACTAGAGGTCTCCAAAACCATTCCATCAGTTGATTTTTAAC	This study, K562	unannotated sncRNA
chr15	82446586	82446607	-	chr15	82446386	82446807	-	ACTAGAGGTCTCCAAAAATGAGCCACTTTAGTCCTTCTAAT	TGACAAGGTCTCGACCGTTTGTTTAGTTCTCATAGGACAGA	This study, K562	unannotated sncRNA
chr15	89863584	89863607	-	chr15	89863385	89863807	-	ACTAGAGGTCTCCAAAAAAGTGAAGTTTCCACAATGAGCCA	TGACAAGGTCTCGACCGGCCTTAAACAGTTTTTCCTCATGG	This study, K562	unannotated sncRNA
chr15	93521864	93521893	+	chr15	93521663	93522098	+	TGACAAGGTCTCGACCGGCTTGTTCAGCCCTTTCAGGATGT	ACTAGAGGTCTCCAAAAGTGATGGAAAGTTCCACAAAAACA	This study, K562	unannotated sncRNA
chr16	731731	731754	+	chr16	731531	731954	+	TGACAAGGTCTCGACCGGGAGCGGCGCATCCACCAGGAGAG	ACTAGAGGTCTCCAAAACCAACACAAGGCGGGGATGCTCCC	This study, K562	unannotated sncRNA
chr16	845188	845210	+	chr16	844988	845402	+	TGACAAGGTCTCGACCGGGGGACCCTTGTGGAGGGTCTGCG	ACTAGAGGTCTCCAAAAGGCGGGCACGGGGCCGGGGGCAGG	This study, K562	unannotated sncRNA
chr16	4920392	4920418	+	chr16	4920192	4920619	+	TGACAAGGTCTCGACCGGACTGTGTTTTGTTCTTCAGCATA	ACTAGAGGTCTCCAAAAGCGTGTGTGCCTGGCATTCGTCCT	This study, K562	unannotated sncRNA
chr16	18863923	18863940	-	chr16	18863723	18864141	-	ACTAGAGGTCTCCAAAAACTGAAGACAGGTGATACAACTGT	TGACAAGGTCTCGACCGGATTAAAGTGAATCTGATCATGAG	This study, K562	unannotated sncRNA
chr16	21277036	21277052	-	chr16	21276836	21277253	-	ACTAGAGGTCTCCAAAAGAACGATCTAGTTCCTCTATGTGT	TGACAAGGTCTCGACCGAGGTTCTTGATGGCAGAGCTGGGA	This study, K562	unannotated sncRNA
chr16	27705493	27705511	+	chr16	27705291	27705711	+	TGACAAGGTCTCGACCGGAGCTGGGAGGTAGGTGGCTTCTA	ACTAGAGGTCTCCAAAATATACTTGTGACCTGGTACAAGGC	This study, K562	unannotated sncRNA
chr16	28935435	28935462	-	chr16	28935237	28935663	-	ACTAGAGGTCTCCAAAAGCCAGAGGACCAAGTACAAAGAAC	TGACAAGGTCTCGACCGAAAGGGATTGGGGGCACAGATAAG	This study, K562	unannotated sncRNA
chr16	29822134	29822157	+	chr16	29821935	29822365	+	TGACAAGGTCTCGACCGCCCCTGCTGTCTGCAGCCCCTCCC	ACTAGAGGTCTCCAAAAGTGGGGAAGAGGGATGAAAAGACA	This study, K562	unannotated sncRNA
chr16	30078939	30078961	+	chr16	30078748	30079184	+	TGACAAGGTCTCGACCGAATTCCCATGTGACACTCCCAGGG	ACTAGAGGTCTCCAAAAAGATTTTCATGTGTAAAGTGGGAA	This study, K562	unannotated sncRNA
chr16	30718045	30718078	+	chr16	30717843	30718280	+	TGACAAGGTCTCGACCGTAAATAAAAGACAATCAGTGTAGA	ACTAGAGGTCTCCAAAACACACAGCTAGAAAGTAATAGAAA	This study, K562	unannotated sncRNA
chr16	31202880	31202904	+	chr16	31202658	31203094	+	TGACAAGGTCTCGACCGGCTTGGAGAGGCTGGTAACTCAAA	ACTAGAGGTCTCCAAAACATGACAGAAAAGTTTAATCTCTG	This study, K562	unannotated sncRNA
chr16	46702635	46702668	-	chr16	46702436	46702868	-	ACTAGAGGTCTCCAAAACCATTTTGAGGAAGAAAAAAGCTC	TGACAAGGTCTCGACCGTTTCGATATAAAGAGAATTCTAAA	This study, K562	unannotated sncRNA
chr16	50303337	50303358	+	chr16	50303137	50303558	+	TGACAAGGTCTCGACCGTGAATAACCCAGCAGATCGGTCCT	ACTAGAGGTCTCCAAAAGGGTCAGGCCACCCAGCCACCTCT	This study, K562	unannotated sncRNA
chr16	53644724	53644746	-	chr16	53644525	53644946	-	ACTAGAGGTCTCCAAAAATAAGACAAGAATTTATACCCAAG	TGACAAGGTCTCGACCGGAAAACAACAAAGCAAAGAGAGAC	This study, K562	unannotated sncRNA
chr16	67201107	67201125	+	chr16	67200907	67201325	+	TGACAAGGTCTCGACCGGCCTCAGCTCTGCTGACTTGGCTG	ACTAGAGGTCTCCAAAAAGAACCCCACCAACACCCACCTGG	This study, K562	unannotated sncRNA
chr16	75352785	75352814	-	chr16	75352587	75352996	-	ACTAGAGGTCTCCAAAACACTGCGCCCGGCCGGCATGCTTT	TGACAAGGTCTCGACCGGCACTCCAGTCTGGCAACAGAAAC	This study, K562	unannotated sncRNA
chr16	87364682	87364706	-	chr16	87364482	87364906	-	ACTAGAGGTCTCCAAAAACATGCGTCTCACACACGACCCAG	TGACAAGGTCTCGACCGCCTCACCTCCTGACCGGCCACATC	This study, K562	unannotated sncRNA
chr16	89427816	89427845	-	chr16	89427616	89428051	-	ACTAGAGGTCTCCAAAAGAAACCCCAGCAGCACATCCCCCT	TGACAAGGTCTCGACCGTGGCAGTCCCACTGCCCTCAGAGC	This study, K562	unannotated sncRNA
chr17	455270	455289	-	chr17	455070	455490	-	ACTAGAGGTCTCCAAAAGCTCTCGTTAGTTTGTAGGATGCC	TGACAAGGTCTCGACCGTCAGTTCTGACTTAAACATTTTTG	This study, K562	unannotated sncRNA
chr17	3497720	3497735	-	chr17	3497518	3497935	-	ACTAGAGGTCTCCAAAACATTTCCATAGGAAGTTAGGGAGA	TGACAAGGTCTCGACCGCTCCTGCTGCAGGGGGTCCACCTG	This study, K562	unannotated sncRNA
chr17	3831956	3831973	-	chr17	3831756	3832174	-	ACTAGAGGTCTCCAAAACCCTGCAGTGCAAGACCCTGCGGA	TGACAAGGTCTCGACCGAAGAGTCCATCAGAGCCCAGGTGG	This study, K562	unannotated sncRNA
chr17	7123758	7123783	+	chr17	7123553	7123983	+	TGACAAGGTCTCGACCGGGCGGTCCGCTTCGGCGCCCGCCA	ACTAGAGGTCTCCAAAAGGAACACCTGATCTGTGGTGAGCT	This study, K562	unannotated sncRNA
chr17	7847550	7847566	+	chr17	7847347	7847767	+	TGACAAGGTCTCGACCGGTCACTGTCATGTGCACACATGAT	ACTAGAGGTCTCCAAAACAGGGCCTTTAAGGAAGCAGATAC	This study, K562	unannotated sncRNA
chr17	26910870	26910887	-	chr17	26910669	26911088	-	ACTAGAGGTCTCCAAAAGAAATAAGGAACAGGGAAGATGAC	TGACAAGGTCTCGACCGTGAGACTGTGAACTAGAAAAAGCC	This study, K562	unannotated sncRNA
chr17	26938584	26938611	-	chr17	26938384	26938802	-	ACTAGAGGTCTCCAAAAGCCCAAAACTACTACTATTCTCTC	TGACAAGGTCTCGACCGTCTTCTAGATGAACGAGGTAAGTC	This study, K562	unannotated sncRNA
chr17	26943803	26943823	-	chr17	26943603	26944023	-	ACTAGAGGTCTCCAAAATTCTTCTGGGGCTCCACCATAAAA	TGACAAGGTCTCGACCGCTACAGGTAGTACTGCGGCCCCAG	This study, K562	unannotated sncRNA
chr17	26944249	26944266	-	chr17	26944049	26944467	-	ACTAGAGGTCTCCAAAACAATGTCCTTCCTGCCATAAAGCA	TGACAAGGTCTCGACCGGTTTGAAGGAGATCTCAAGGTTGG	This study, K562	unannotated sncRNA
chr17	30205825	30205859	-	chr17	30205625	30206061	-	ACTAGAGGTCTCCAAAACAGAAACTGTGCCAGACACCAAAA	TGACAAGGTCTCGACCGATATAACCTGGATAAGGCTTTCAA	This study, K562	unannotated sncRNA
chr17	30987484	30987515	-	chr17	30987284	30987716	-	ACTAGAGGTCTCCAAAAATAACTGTTCCAACTCTTAGGTTG	TGACAAGGTCTCGACCGCTTTAAACATTCTGTTTATATGTG	This study, K562	unannotated sncRNA
chr17	34949751	34949780	+	chr17	34949551	34949980	+	TGACAAGGTCTCGACCGGCCTTGGAGCCCAGAGGATCAGGC	ACTAGAGGTCTCCAAAATCAATGACTGAATCAATCAAAGCA	This study, K562	unannotated sncRNA
chr17	37339169	37339186	-	chr17	37338989	37339385	-	ACTAGAGGTCTCCAAAAAAATAAATAAATCAGAGAGTATAC	TGACAAGGTCTCGACCGCTCTCTTGATATCAGCCCTTTTTG	This study, K562	unannotated sncRNA
chr17	38068049	38068069	-	chr17	38067851	38068269	-	ACTAGAGGTCTCCAAAATCCAAGGGGTTCTTTGCTTTCCTC	TGACAAGGTCTCGACCGGTCCCCCAGGATGGTTAATTCCTC	This study, K562	unannotated sncRNA
chr17	62231918	62231947	-	chr17	62231718	62232149	-	ACTAGAGGTCTCCAAAAAGTAACCCCCTCCAAATGAAGTTC	TGACAAGGTCTCGACCGAGTTGGGAGTGAACCTTGTTTCCC	This study, K562	unannotated sncRNA
chr17	71192498	71192529	+	chr17	71192297	71192727	+	TGACAAGGTCTCGACCGTGAGGCACTGATCCATTTGCTGTG	ACTAGAGGTCTCCAAAATCCAGATCTTCTCCGGAATTTCTA	This study, K562	unannotated sncRNA
chr17	73489980	73489997	+	chr17	73489779	73490197	+	TGACAAGGTCTCGACCGAAAGAAAGTGCTGGACTTCTACCA	ACTAGAGGTCTCCAAAACCCACTGATAAGGGAGGAAACTAA	This study, K562	unannotated sncRNA
chr17	73699850	73699868	+	chr17	73699623	73700067	+	TGACAAGGTCTCGACCGGAGATTCCGGTGGCCGGCCTGGTG	ACTAGAGGTCTCCAAAAAGCCCCCTTGAACATGGCCTGACA	This study, K562	unannotated sncRNA
chr17	74211738	74211759	-	chr17	74211546	74211959	-	ACTAGAGGTCTCCAAAACTCTCTAAGAAAAAAAAAAGAAAG	TGACAAGGTCTCGACCGTGCTGTTGTATCACTGTATCAGAT	This study, K562	unannotated sncRNA
chr17	77078127	77078145	+	chr17	77077927	77078346	+	TGACAAGGTCTCGACCGGGCCCCATCCTTCTGGGCCTGGGC	ACTAGAGGTCTCCAAAAATAGCCGGGAAAGGGGTTTCAGTG	This study, K562	unannotated sncRNA
chr17	77756129	77756151	+	chr17	77755928	77756349	+	TGACAAGGTCTCGACCGAGGAAGCATGCGTACAGTAGGTGC	ACTAGAGGTCTCCAAAACCACAACACGCGAAGGTCCAGGGA	This study, K562	unannotated sncRNA
chr17	78187858	78187886	-	chr17	78187658	78188087	-	ACTAGAGGTCTCCAAAAGGGGTGTTGGGGACGAAGTAAGGC	TGACAAGGTCTCGACCGTGTGGGCACTCCCAGCCCCAGTAC	This study, K562	unannotated sncRNA
chr17	78650991	78651007	+	chr17	78650790	78651208	+	TGACAAGGTCTCGACCGGTGAGGGACTTCGGTTCCCACCTC	ACTAGAGGTCTCCAAAATTTAAGCAGGCCAAAATCCCTCTC	This study, K562	unannotated sncRNA
chr17	79638746	79638775	+	chr17	79638544	79638973	+	TGACAAGGTCTCGACCGAGCTGAGAACCACTGGGGGACCTG	ACTAGAGGTCTCCAAAAGTGGACCCCAGGGGAAACCACAGG	This study, K562	unannotated sncRNA
chr17	79780678	79780711	-	chr17	79780478	79780900	-	ACTAGAGGTCTCCAAAACAGACACCAGGAGGCCAGGCCTGG	TGACAAGGTCTCGACCGCCCACCCTCCTGCCCTCCCCCAGC	This study, K562	unannotated sncRNA
chr17	80037168	80037185	-	chr17	80036966	80037378	-	ACTAGAGGTCTCCAAAAGGGTGGGGTGGGGATGGTGGAGTG	TGACAAGGTCTCGACCGTTGCGGCCCGGTCCTTCTACTACA	This study, K562	unannotated sncRNA
chr18	2572853	2572890	+	chr18	2572653	2573090	+	TGACAAGGTCTCGACCGGCTACCACGGATACCCTTGTGAAG	ACTAGAGGTCTCCAAAACTCACGTTTGAGGGGTATAGAGGC	This study, K562	unannotated sncRNA
chr18	2606555	2606582	+	chr18	2606355	2606779	+	TGACAAGGTCTCGACCGTGTTAAAATATCTTTGATGTATAG	ACTAGAGGTCTCCAAAATACTGAGTCATATGCAAGTATAAA	This study, K562	unannotated sncRNA
chr18	32835212	32835234	-	chr18	32835012	32835437	-	ACTAGAGGTCTCCAAAAATCCATGGAATACAAAAGAATCTT	TGACAAGGTCTCGACCGAGCAATTATTACTTCTATGGCCAG	This study, K562	unannotated sncRNA
chr19	616935	616947	+	chr19	616735	617151	+	TGACAAGGTCTCGACCGTCGGTGCCTCAGTTCCCCCAGCTG	ACTAGAGGTCTCCAAAAAATGCTGTCGTTTATTGCGCGGAA	This study, K562	unannotated sncRNA
chr19	2438285	2438307	-	chr19	2438086	2438507	-	ACTAGAGGTCTCCAAAATCCGCCCTCCACAGCCATGAGGGT	TGACAAGGTCTCGACCGCTTACGGTGGCCCAGGGCCGTGTG	This study, K562	unannotated sncRNA
chr19	2812922	2812944	+	chr19	2812722	2813146	+	TGACAAGGTCTCGACCGAGTCCCGCAGTCACAGGGCTGGGC	ACTAGAGGTCTCCAAAAGTCTCAGGATGCAGCTTCTGTAAT	This study, K562	unannotated sncRNA
chr19	3533380	3533396	+	chr19	3533179	3533596	+	TGACAAGGTCTCGACCGGGCTGGCGGCTCTGAGCTCTCACA	ACTAGAGGTCTCCAAAACTGGGGAGTTCGGTAGAGCCCATT	This study, K562	unannotated sncRNA
chr19	18478399	18478412	+	chr19	18478199	18478616	+	TGACAAGGTCTCGACCGGGGGGGCTTCCCTGATGAGTCCTC	ACTAGAGGTCTCCAAAACTTCACACATCTGGCTCTGATGGG	This study, K562	unannotated sncRNA
chr19	18538326	18538353	+	chr19	18538126	18538562	+	TGACAAGGTCTCGACCGAGTCTGAGCTCCCTGGGCCGCCTC	ACTAGAGGTCTCCAAAATCTGCAGGGAAAGGAAGGTGGTGA	This study, K562	unannotated sncRNA
chr19	34890518	34890536	+	chr19	34890312	34890736	+	TGACAAGGTCTCGACCGGCTTGGGGCGTGCCTGGCTTGTCC	ACTAGAGGTCTCCAAAAGCCGACACAAAGGTATTCCCGGCC	This study, K562	unannotated sncRNA
chr19	39973779	39973796	+	chr19	39973579	39973996	+	TGACAAGGTCTCGACCGCTTGCCAGGAGTCCTAGTCTGTGG	ACTAGAGGTCTCCAAAAATCTGCTCGGGGCTGAGGGGCCAG	This study, K562	unannotated sncRNA
chr19	47280231	47280258	-	chr19	47280031	47280460	-	ACTAGAGGTCTCCAAAACTACTTTTCTGACATCCCTCTTAG	TGACAAGGTCTCGACCGTCAGGGGGCTGCGGATGGGACCCC	This study, K562	unannotated sncRNA
chr19	48625925	48625954	-	chr19	48625725	48626154	-	ACTAGAGGTCTCCAAAAGCACCGGGGGTTTTCCTCCCTAGT	TGACAAGGTCTCGACCGGGGTCTGGAGGTCTGTCCCAGCTA	This study, K562	unannotated sncRNA
chr2	3302910	3302938	-	chr2	3302707	3303138	-	ACTAGAGGTCTCCAAAATTACCTACCCCGCTCCTGCTCACT	TGACAAGGTCTCGACCGTGAGCTGACCCAGGGCCGAGCACT	This study, K562	unannotated sncRNA
chr2	3309898	3309937	-	chr2	3309701	3310137	-	ACTAGAGGTCTCCAAAACATCATCACGCCAATTCTATGACC	TGACAAGGTCTCGACCGCGAGTGACCAGGGAATAAGTTAAA	This study, K562	unannotated sncRNA
chr2	27196112	27196137	+	chr2	27195911	27196337	+	TGACAAGGTCTCGACCGTGTATTCTTGATTCTAAGACACAC	ACTAGAGGTCTCCAAAATAGTTGGCTCAGTTTCTGGAGAGT	This study, K562	unannotated sncRNA
chr2	27668141	27668156	+	chr2	27667940	27668359	+	TGACAAGGTCTCGACCGAAATTCAATTTTGTTCCTCAGAAT	ACTAGAGGTCTCCAAAACCTGCCCTGTGTGAAGCTACCACT	This study, K562	unannotated sncRNA
chr2	33741811	33741833	+	chr2	33741611	33742030	+	TGACAAGGTCTCGACCGACAATGGAGAGCTGGATAATAGTT	ACTAGAGGTCTCCAAAAGAATCATTGTTAAATATTCTCTCA	This study, K562	unannotated sncRNA
chr2	37449643	37449667	-	chr2	37449441	37449876	-	ACTAGAGGTCTCCAAAAAAATAAAATGGTAGAATGCTATTT	TGACAAGGTCTCGACCGAATCTCCTCTCTTGTTTAAATACC	This study, K562	unannotated sncRNA
chr2	38973835	38973853	-	chr2	38973635	38974056	-	ACTAGAGGTCTCCAAAATTTCTCACTATAGTTTTACATTCC	TGACAAGGTCTCGACCGGTCTGGTAACACTTTGTTTGACAG	This study, K562	unannotated sncRNA
chr2	44457132	44457159	+	chr2	44456931	44457360	+	TGACAAGGTCTCGACCGTCCAAAATTCACTAAAATATGAAA	ACTAGAGGTCTCCAAAATTTAAGCAAATTACCATTAACTAG	This study, K562	unannotated sncRNA
chr2	55199835	55199855	-	chr2	55199628	55200056	-	ACTAGAGGTCTCCAAAACTAGCTTATGTGCTTTGGAACTAC	TGACAAGGTCTCGACCGTCTTTTTCCTATCTATCTGAGGCA	This study, K562	unannotated sncRNA
chr2	63217380	63217402	+	chr2	63217180	63217602	+	TGACAAGGTCTCGACCGTTTATTAATTTAAGAATTAGTTGT	ACTAGAGGTCTCCAAAACTTACCTAAAAACCTATGCCTGTA	This study, K562	unannotated sncRNA
chr2	88856826	88856851	-	chr2	88856630	88857051	-	ACTAGAGGTCTCCAAAATTTATTGGAGGTAAAAGTACAAAA	TGACAAGGTCTCGACCGAGGGCTATCTTTGTTCTTTGTTAG	This study, K562	unannotated sncRNA
chr2	97504178	97504192	-	chr2	97503975	97504392	-	ACTAGAGGTCTCCAAAATGTAACCCAGGACCCATGTGAGGG	TGACAAGGTCTCGACCGCTAGTTTGCCTGAGGCCCTTATGT	This study, K562	unannotated sncRNA
chr2	122370427	122370452	-	chr2	122370227	122370653	-	ACTAGAGGTCTCCAAAATGAGGGAAAAGTAGAATAAGGAAA	TGACAAGGTCTCGACCGTTCCTGATGAAGAAGAATAAAGAT	This study, K562	unannotated sncRNA
chr2	129043687	129043701	-	chr2	129043483	129043901	-	ACTAGAGGTCTCCAAAATGGATGAGACAGCCAGAGGGGACA	TGACAAGGTCTCGACCGTGCAGGATGCTGTGAGAGCAGGAC	This study, K562	unannotated sncRNA
chr2	135026071	135026100	+	chr2	135025871	135026307	+	TGACAAGGTCTCGACCGTAGGCAAAGAGGCTGAAATGGGGG	ACTAGAGGTCTCCAAAATTATAAGGTGTTTTGAATACTGGC	This study, K562	unannotated sncRNA
chr2	136092843	136092865	-	chr2	136092643	136093065	-	ACTAGAGGTCTCCAAAAGCTCTCCCTTGAGACATTTCTTGA	TGACAAGGTCTCGACCGTTGTCGAACTCCAGACCTCAAGCC	This study, K562	unannotated sncRNA
chr2	171678699	171678713	+	chr2	171678499	171678915	+	TGACAAGGTCTCGACCGAGTCCTCATCCTCCCCCAAGAAAA	ACTAGAGGTCTCCAAAACACCCGGCGTTCGCTCCACTGGGT	This study, K562	unannotated sncRNA
chr2	172605839	172605862	+	chr2	172605639	172606063	+	TGACAAGGTCTCGACCGTTTCCAAATAATGAGTAGTGTATA	ACTAGAGGTCTCCAAAAAAGGTAAAGATACAGTAACTACAT	This study, K562	unannotated sncRNA
chr2	175938045	175938067	-	chr2	175937839	175938266	-	ACTAGAGGTCTCCAAAAGTAGGACTCATAACTATTTTACAA	TGACAAGGTCTCGACCGATGTAATTATAATGTGGGAAGTGT	This study, K562	unannotated sncRNA
chr2	191855144	191855173	-	chr2	191854944	191855373	-	ACTAGAGGTCTCCAAAACCGGGGCTCTGTCTGCTCCGTTCA	TGACAAGGTCTCGACCGATTAGGATTCCATGTCTACACAAA	This study, K562	unannotated sncRNA
chr2	197169346	197169366	-	chr2	197169144	197169565	-	ACTAGAGGTCTCCAAAATGTGTGGTTTCAGTTGCCTCACAC	TGACAAGGTCTCGACCGTGGTGTATTGAGAACATAGGACAC	This study, K562	unannotated sncRNA
chr2	209475252	209475276	+	chr2	209475051	209475454	+	TGACAAGGTCTCGACCGACTAATTAGAGGTGCAATCTTAGA	ACTAGAGGTCTCCAAAATGTTCCCCCAAAAACTATTGAAAA	This study, K562	unannotated sncRNA
chr2	232323079	232323098	-	chr2	232322881	232323298	-	ACTAGAGGTCTCCAAAAACACGCCTAAGGAAATCAAACCAA	TGACAAGGTCTCGACCGCATCAGCTGTGACAACATGGAGGG	This study, K562	unannotated sncRNA
chr2	234078222	234078250	+	chr2	234078023	234078447	+	TGACAAGGTCTCGACCGTTCAGGAAGTGAAAAGAAACTCAG	ACTAGAGGTCTCCAAAAGGACCAGGAGCAGCAGCATCTGCT	This study, K562	unannotated sncRNA
chr2	236508531	236508565	+	chr2	236508328	236508766	+	TGACAAGGTCTCGACCGTTGCCCAGCGTCACTTCCTCCAGT	ACTAGAGGTCTCCAAAAGTAAATAACAGTTACGAGAGAGGA	This study, K562	unannotated sncRNA
chr2	242439587	242439604	-	chr2	242439386	242439805	-	ACTAGAGGTCTCCAAAACTCAGCGTACAAGGAAACCGTTAC	TGACAAGGTCTCGACCGAGCCCCCAGCTATCTGCAGGGACA	This study, K562	unannotated sncRNA
chr20	1115411	1115441	+	chr20	1115211	1115641	+	TGACAAGGTCTCGACCGCTGTGGCTCACGTCACTTGTCTCT	ACTAGAGGTCTCCAAAATTTATAAGTGGGGGAACAGGCCGC	This study, K562	unannotated sncRNA
chr20	2842413	2842453	+	chr20	2842212	2842648	+	TGACAAGGTCTCGACCGACATGGCCATGGGACAGTGTCTAG	ACTAGAGGTCTCCAAAACTGCCTCAACACCCTATTCCTGCT	This study, K562	unannotated sncRNA
chr20	3260194	3260222	-	chr20	3259991	3260422	-	ACTAGAGGTCTCCAAAAGCCATGCTTCTCTTTATGTACATG	TGACAAGGTCTCGACCGCTGTGAGACACTGGGCAAGCTTAG	This study, K562	unannotated sncRNA
chr20	9149591	9149613	+	chr20	9149383	9149813	+	TGACAAGGTCTCGACCGACTGAGATGTGATTGAGGGGAATC	ACTAGAGGTCTCCAAAAATTTAAATTCACAGGGAGCTAAAG	This study, K562	unannotated sncRNA
chr20	31017216	31017234	+	chr20	31017016	31017435	+	TGACAAGGTCTCGACCGTGACAGATCTGGTTGAAGACGAAC	ACTAGAGGTCTCCAAAACTGCCCTGGGAGACAAAGAGGAAG	This study, K562	unannotated sncRNA
chr20	42163911	42163945	+	chr20	42163711	42164144	+	TGACAAGGTCTCGACCGTCCAGAATCCCCCATCTGCCCCAC	ACTAGAGGTCTCCAAAATTCTTTTTCTTGTTTTCATCCCCA	This study, K562	unannotated sncRNA
chr20	45878458	45878489	-	chr20	45878258	45878689	-	ACTAGAGGTCTCCAAAAAGAGCAAAACACACATTTTAGAAC	TGACAAGGTCTCGACCGAAAATGAAGCCTCTGTGGCAAATA	This study, K562	unannotated sncRNA
chr20	47630214	47630231	+	chr20	47630003	47630432	+	TGACAAGGTCTCGACCGAGAAAAATGTGTGGGGCCTTAATC	ACTAGAGGTCTCCAAAAGCCACCAGTGCTTTTCAAAGGTGT	This study, K562	unannotated sncRNA
chr20	57485403	57485428	+	chr20	57485193	57485619	+	TGACAAGGTCTCGACCGTCAGGCTGAAAACCCCCATCCCCC	ACTAGAGGTCTCCAAAAAAGCAAAAAGAGGGGCGCAAAGAG	This study, K562	unannotated sncRNA
chr21	18974526	18974550	-	chr21	18974326	18974750	-	ACTAGAGGTCTCCAAAACTTAGGAGAATTAGTAGACACCTG	TGACAAGGTCTCGACCGGATCAAATATCTGAGAATCTTTAA	This study, K562	unannotated sncRNA
chr21	44488618	44488635	-	chr21	44488415	44488836	-	ACTAGAGGTCTCCAAAACTTTGGTCACCCTCTGACACAATG	TGACAAGGTCTCGACCGTTTTTTTTTTTTTCCAGTTCTTCG	This study, K562	unannotated sncRNA
chr22	19067415	19067446	-	chr22	19067215	19067645	-	ACTAGAGGTCTCCAAAAATTTGCCCAAAGGATCACAGCCAG	TGACAAGGTCTCGACCGGATGTCAGCAGCCAGGTGTTTTCC	This study, K562	unannotated sncRNA
chr22	21354054	21354076	-	chr22	21353862	21354285	-	ACTAGAGGTCTCCAAAACCCTGTGGGGCACGGAGCTGCGCT	TGACAAGGTCTCGACCGCTGACCAAGCTGCAGCAGGAGCGG	This study, K562	unannotated sncRNA
chr22	22048937	22048954	+	chr22	22048736	22049154	+	TGACAAGGTCTCGACCGCCTCTCATCGCCTTCCTGGCTGCT	ACTAGAGGTCTCCAAAAAGTGCACTAGCCCAGACCCTCCTA	This study, K562	unannotated sncRNA
chr22	24494138	24494155	+	chr22	24493938	24494355	+	TGACAAGGTCTCGACCGGAGACTCTGACCTGTGCCCCAAAC	ACTAGAGGTCTCCAAAAGTGGCGACCCTGAGCATGTCTCGG	This study, K562	unannotated sncRNA
chr22	31500337	31500369	+	chr22	31500136	31500569	+	TGACAAGGTCTCGACCGGGTAGATGAAGCCAGGGGCTTCCT	ACTAGAGGTCTCCAAAAGTGGGGGGGAGGGTGTCGCAACAG	This study, K562	unannotated sncRNA
chr22	38958453	38958479	-	chr22	38958253	38958681	-	ACTAGAGGTCTCCAAAAGATTATGCTTAGTGATTATAAAAA	TGACAAGGTCTCGACCGCAGCTACTCCTTGAAGAAACACTG	This study, K562	unannotated sncRNA
chr22	41663384	41663403	-	chr22	41663184	41663620	-	ACTAGAGGTCTCCAAAAAAATGAATTTTCTTAACCTACATT	TGACAAGGTCTCGACCGATTCCCAGGGCTCAGACTGGCTTG	This study, K562	unannotated sncRNA
chr22	42070817	42070839	-	chr22	42070610	42071040	-	ACTAGAGGTCTCCAAAAACCAGATCTCTGTCCTGGCTCCAT	TGACAAGGTCTCGACCGTCTCCAGGCCTGTCATCGCCTGTT	This study, K562	unannotated sncRNA
chr22	42267326	42267349	+	chr22	42267124	42267534	+	TGACAAGGTCTCGACCGCTGAGTAGGTATGGGAGGGTCTAT	ACTAGAGGTCTCCAAAAATTTGAGTTGCTTCCAGTTCTTGG	This study, K562	unannotated sncRNA
chr22	47050339	47050370	+	chr22	47050137	47050570	+	TGACAAGGTCTCGACCGGTGACCCCTCGGAGGAAGGGTCCC	ACTAGAGGTCTCCAAAAGCTGACCAGCGGGCCGTGCACGGA	This study, K562	unannotated sncRNA
chr22	47188799	47188816	+	chr22	47188598	47189016	+	TGACAAGGTCTCGACCGGCCACACTGATCAAGCAGTCGCTT	ACTAGAGGTCTCCAAAATATATGGATTTGAAGACATGATCA	This study, K562	unannotated sncRNA
chr3	15117316	15117339	-	chr3	15117116	15117540	-	ACTAGAGGTCTCCAAAACTCTCCACGGCCCTCTTCCTCTCC	TGACAAGGTCTCGACCGCAGGGAAGTGTGGGAGAGAGGGCT	This study, K562	unannotated sncRNA
chr3	41247511	41247530	+	chr3	41247296	41247732	+	TGACAAGGTCTCGACCGTATTACGATACGATGGTGTAAAAT	ACTAGAGGTCTCCAAAACTTAAAGTAGGTTAAAAATACCCC	This study, K562	unannotated sncRNA
chr3	48643116	48643150	-	chr3	48642916	48643352	-	ACTAGAGGTCTCCAAAAATGCATGTGCATATCTACGTGTGT	TGACAAGGTCTCGACCGGGGTGTGAGTAGGGGGCTGGGGAG	This study, K562	unannotated sncRNA
chr3	49167960	49167994	-	chr3	49167760	49168194	-	ACTAGAGGTCTCCAAAATCCATCACACACACCTCCACTCAC	TGACAAGGTCTCGACCGGGCCATAGTCATGCCTGTAGGAGT	This study, K562	unannotated sncRNA
chr3	49713604	49713631	+	chr3	49713403	49713831	+	TGACAAGGTCTCGACCGGGCATCTGGCTGGTGAGCAGGCAG	ACTAGAGGTCTCCAAAAATAAAACACAAACTGATCCCCCTG	This study, K562	unannotated sncRNA
chr3	49752771	49752795	+	chr3	49752572	49752993	+	TGACAAGGTCTCGACCGAGCAGAGGACAGTAGAGGACAGCA	ACTAGAGGTCTCCAAAAGAGGCGGCATCATCAGGGACTCCA	This study, K562	unannotated sncRNA
chr3	50013017	50013048	+	chr3	50012814	50013250	+	TGACAAGGTCTCGACCGGTATAACACAGGTGAGTTTCTTGA	ACTAGAGGTCTCCAAAAACCACTAATTTGTACAATTTCTCT	This study, K562	unannotated sncRNA
chr3	51710872	51710909	+	chr3	51710672	51711109	+	TGACAAGGTCTCGACCGGTAATGATAAAATACCTGCTTCAT	ACTAGAGGTCTCCAAAAATAGCCACGAGCACCTGAAGCCTG	This study, K562	unannotated sncRNA
chr3	53211467	53211482	+	chr3	53211267	53211683	+	TGACAAGGTCTCGACCGAGTACCAAGATTATGGGAGTGAGC	ACTAGAGGTCTCCAAAACCTGGTATGTGCCATTGTCACCTG	This study, K562	unannotated sncRNA
chr3	126746902	126746929	+	chr3	126746712	126747129	+	TGACAAGGTCTCGACCGACGGGTGGAGGGGCAGGTTGGGGG	ACTAGAGGTCTCCAAAACAGCGTCCAGCAGCTTCTCCTTGG	This study, K562	unannotated sncRNA
chr3	141153243	141153260	+	chr3	141153043	141153462	+	TGACAAGGTCTCGACCGAGATAAGACATCAACTGAGACAAG	ACTAGAGGTCTCCAAAAAACACATACATATAATGTAAATAG	This study, K562	unannotated sncRNA
chr3	150461282	150461309	-	chr3	150461085	150461509	-	ACTAGAGGTCTCCAAAACTAGAAATATTACCCCACTGCATC	TGACAAGGTCTCGACCGTCAGTTCCTCTTGGTGTGGTCTTT	This study, K562	unannotated sncRNA
chr3	172412484	172412507	-	chr3	172412284	172412708	-	ACTAGAGGTCTCCAAAACTATATTTTGACTATTTCTTGTCA	TGACAAGGTCTCGACCGTATAGGAAATAGGGAGAAATTTGT	This study, K562	unannotated sncRNA
chr3	176776021	176776056	-	chr3	176775820	176776254	-	ACTAGAGGTCTCCAAAAAGAGCCTGCCAACTCTACCTTGCA	TGACAAGGTCTCGACCGAGAAAGTATTATTTATATAAAATG	This study, K562	unannotated sncRNA
chr3	183005699	183005729	+	chr3	183005498	183005931	+	TGACAAGGTCTCGACCGTCCTAATCTGCCCAGAATACAGGA	ACTAGAGGTCTCCAAAAAATGAAAATTTGAAAATTGCTAAG	This study, K562	unannotated sncRNA
chr3	186757078	186757108	+	chr3	186756878	186757307	+	TGACAAGGTCTCGACCGTATAAGATTTAAGTTATTCTGTAT	ACTAGAGGTCTCCAAAACAGTGGAGGCCACCTCCCCTTCCG	This study, K562	unannotated sncRNA
chr4	1737266	1737288	+	chr4	1737066	1737488	+	TGACAAGGTCTCGACCGATTCCGCGAAGCCTCACCCACAGG	ACTAGAGGTCTCCAAAAAGGACTGCTTCCTCAAGGCCGACT	This study, K562	unannotated sncRNA
chr4	2945653	2945674	-	chr4	2945452	2945875	-	ACTAGAGGTCTCCAAAAAATACCAAAATATTATGATTTTAA	TGACAAGGTCTCGACCGCAGAGGTTTATACCTGAGCTTATT	This study, K562	unannotated sncRNA
chr4	41025266	41025283	-	chr4	41025060	41025485	-	ACTAGAGGTCTCCAAAATCTCAGCTCAAATAAATTCTTACT	TGACAAGGTCTCGACCGTTATCAGCCGAAAGAGCTTTTGGG	This study, K562	unannotated sncRNA
chr4	41204056	41204077	-	chr4	41203856	41204277	-	ACTAGAGGTCTCCAAAAGCAAGTCAGTAATATACACGGCCA	TGACAAGGTCTCGACCGAGTAGAATGGCAGTTGCCAGAGGT	This study, K562	unannotated sncRNA
chr4	41945741	41945764	+	chr4	41945546	41945964	+	TGACAAGGTCTCGACCGAAAAAAAAGAACTGTGAATTTTAG	ACTAGAGGTCTCCAAAAATCACTAAATAATTCATAACAAGT	This study, K562	unannotated sncRNA
chr4	47852439	47852457	-	chr4	47852238	47852657	-	ACTAGAGGTCTCCAAAATGGGGATATCAGGCAAATCAACTT	TGACAAGGTCTCGACCGCCATATTTCCCTATTAGATCTTTA	This study, K562	unannotated sncRNA
chr4	69192020	69192043	-	chr4	69191809	69192243	-	ACTAGAGGTCTCCAAAAAAATGAAAACCTACAGCCACCAAA	TGACAAGGTCTCGACCGATGTTCTCAAAGAACTCACAGTAA	This study, K562	unannotated sncRNA
chr4	71845138	71845162	+	chr4	71844938	71845366	+	TGACAAGGTCTCGACCGCCCTGTGATCCAGCTTCAGGAGGA	ACTAGAGGTCTCCAAAAAAGATCCAGGGCAGACTGCAGTAG	This study, K562	unannotated sncRNA
chr4	76716492	76716509	+	chr4	76716292	76716709	+	TGACAAGGTCTCGACCGTTCTAAAATATATAGCCTCTAAAT	ACTAGAGGTCTCCAAAATTAGTAACACCAATACAATATCCC	This study, K562	unannotated sncRNA
chr4	80901846	80901884	-	chr4	80901649	80902085	-	ACTAGAGGTCTCCAAAAGTGTAAGCTTGATAGCTAAATTCT	TGACAAGGTCTCGACCGTTTTTTTTTTAAAGCCCTTAAACT	This study, K562	unannotated sncRNA
chr4	111020037	111020065	-	chr4	111019838	111020266	-	ACTAGAGGTCTCCAAAAAAATGATTTTACACTTCCAGGATT	TGACAAGGTCTCGACCGACTGAAGCTGTTCAAGTGAAAAAA	This study, K562	unannotated sncRNA
chr4	113278400	113278424	+	chr4	113278223	113278625	+	TGACAAGGTCTCGACCGGACATTGCAAAGCTGAAGATGATC	ACTAGAGGTCTCCAAAATCCCTCGCTTTCTGCTGCAGTGGT	This study, K562	unannotated sncRNA
chr4	178355752	178355771	-	chr4	178355535	178355971	-	ACTAGAGGTCTCCAAAACTTGGCAGGAAGCGCATCAATATA	TGACAAGGTCTCGACCGGCCTAACTGGAATTGTGTGTCCTT	This study, K562	unannotated sncRNA
chr5	77352518	77352540	-	chr5	77352318	77352740	-	ACTAGAGGTCTCCAAAAAGTACATGTCAAAAAGCTGAATCA	TGACAAGGTCTCGACCGGGCTTGTCCATTTTCGGCTTGTAG	This study, K562	unannotated sncRNA
chr5	118665080	118665102	+	chr5	118664878	118665310	+	TGACAAGGTCTCGACCGAGATGGTATCAGCGGTCTTGCCAA	ACTAGAGGTCTCCAAAATACATCTGCTGGCTTTTTTCTCTT	This study, K562	unannotated sncRNA
chr5	134262516	134262536	+	chr5	134262335	134262742	+	TGACAAGGTCTCGACCGAAACTATATTTACAGGAGGAAAAC	ACTAGAGGTCTCCAAAACTAGCAAACTCAAACTACGAACGT	This study, K562	unannotated sncRNA
chr5	134263781	134263796	+	chr5	134263582	134263996	+	TGACAAGGTCTCGACCGGTTGTTGTTGATTTGGTTGAAAAA	ACTAGAGGTCTCCAAAATATTATACTAGAATTTACCATCTC	This study, K562	unannotated sncRNA
chr5	158252022	158252037	-	chr5	158251821	158252237	-	ACTAGAGGTCTCCAAAACTGTCCTCCTCGTTGACCTAAGTG	TGACAAGGTCTCGACCGTGAAGGCAAAATAGTAGACCGTTT	This study, K562	unannotated sncRNA
chr5	158596603	158596630	-	chr5	158596406	158596830	-	ACTAGAGGTCTCCAAAATCAAATGGGAAAAAGCACGCTTCT	TGACAAGGTCTCGACCGCAGTATTGCGGAATGCTGCAGCAC	This study, K562	unannotated sncRNA
chr5	171320346	171320379	-	chr5	171320144	171320580	-	ACTAGAGGTCTCCAAAACACGTATACTTAAAAAGCGATTAT	TGACAAGGTCTCGACCGCTCTAAATGATTCCATGCGTTGAG	This study, K562	unannotated sncRNA
chr5	173321885	173321909	+	chr5	173321685	173322109	+	TGACAAGGTCTCGACCGTCATTTAATTCACTCAACAATCCT	ACTAGAGGTCTCCAAAAAAAACCAAATGTCACAGGGCTGAG	This study, K562	unannotated sncRNA
chr6	16137824	16137850	+	chr6	16137624	16138053	+	TGACAAGGTCTCGACCGGAGTCAGTCATGGCTCTCCAGGAG	ACTAGAGGTCTCCAAAAATTTTTCTTTCAAAGTACTTCAAA	This study, K562	unannotated sncRNA
chr6	17616118	17616139	-	chr6	17615913	17616350	-	ACTAGAGGTCTCCAAAAACAGAATTCTAATCTATACAGAAT	TGACAAGGTCTCGACCGCTGCTGTTAGACGCAGGAAATAAA	This study, K562	unannotated sncRNA
chr6	18431659	18431673	+	chr6	18431474	18431875	+	TGACAAGGTCTCGACCGAAAAAAAAAGAATCAAATGTTCTC	ACTAGAGGTCTCCAAAACAAGCAAAGTATATTTATGTGTTA	This study, K562	unannotated sncRNA
chr6	20126027	20126044	-	chr6	20125827	20126245	-	ACTAGAGGTCTCCAAAATAAGGTGACAGATACTGCCTAGAA	TGACAAGGTCTCGACCGTTTAAAACTTAACTGAATTTTATC	This study, K562	unannotated sncRNA
chr6	20789454	20789470	+	chr6	20789253	20789671	+	TGACAAGGTCTCGACCGTATAGTTCGAATTGCTTCTCTTAC	ACTAGAGGTCTCCAAAATGAGCTGCTCTCTTTAAAAGCATT	This study, K562	unannotated sncRNA
chr6	26031821	26031836	-	chr6	26031628	26032052	-	ACTAGAGGTCTCCAAAATGGACTTACACAGCTTCTCTCCAA	TGACAAGGTCTCGACCGCAAGACCGATCTTCGCTTCCAGAG	This study, K562	unannotated sncRNA
chr6	31696230	31696254	-	chr6	31696027	31696455	-	ACTAGAGGTCTCCAAAAGTGGGAGGGACCCGAGACTGGCAC	TGACAAGGTCTCGACCGCGACGCTGGATGGCACTGACGTTC	This study, K562	unannotated sncRNA
chr6	33749699	33749721	-	chr6	33749495	33749921	-	ACTAGAGGTCTCCAAAAAGTCCTGCCCAACCTCCCCGGTCC	TGACAAGGTCTCGACCGGGATGCTAGAAGCCACCTGTGTCT	This study, K562	unannotated sncRNA
chr6	69398980	69399002	+	chr6	69398780	69399203	+	TGACAAGGTCTCGACCGTCCTTGCATTAATGATTCCCCATT	ACTAGAGGTCTCCAAAAGGGTCTGAGGGAGTTCTTAGTCCT	This study, K562	unannotated sncRNA
chr6	71491395	71491412	+	chr6	71491194	71491616	+	TGACAAGGTCTCGACCGACTAAAAGCTCATGAGACAGCCAT	ACTAGAGGTCTCCAAAACATCAAAGTAACCGATATGTGAAA	This study, K562	unannotated sncRNA
chr6	132129458	132129475	+	chr6	132129258	132129677	+	TGACAAGGTCTCGACCGCCGCGATCGGGGCCGCAGCCACGC	ACTAGAGGTCTCCAAAAGACCGTTTTGAACAGCCTGCTTTC	This study, K562	unannotated sncRNA
chr6	150114725	150114742	+	chr6	150114515	150114944	+	TGACAAGGTCTCGACCGATATGGTAAATAATTTATGATAAA	ACTAGAGGTCTCCAAAAAATCGTTTTTATTTTTTAGTACTT	This study, K562	unannotated sncRNA
chr6	159193441	159193466	-	chr6	159193245	159193667	-	ACTAGAGGTCTCCAAAAACATTCACTCATCTCTTATCTTCC	TGACAAGGTCTCGACCGTGGGACCAAGATTGTCAGCTGTGT	This study, K562	unannotated sncRNA
chr7	5568891	5568910	-	chr7	5568698	5569115	-	ACTAGAGGTCTCCAAAAAACGGCAGAAGAGAGAACCAGTGA	TGACAAGGTCTCGACCGGGCGCTTTCTCTGCACAGGAGCCT	This study, K562	unannotated sncRNA
chr7	6075180	6075204	-	chr7	6074980	6075404	-	ACTAGAGGTCTCCAAAATTTAAATAAATACTGGCTTCTTAA	TGACAAGGTCTCGACCGTCCTTATTCAGCATGTTTGCGGCC	This study, K562	unannotated sncRNA
chr7	23457869	23457898	-	chr7	23457672	23458098	-	ACTAGAGGTCTCCAAAAGACTCATCAAATGTCATTTTAGAA	TGACAAGGTCTCGACCGTTGCCAATTGTATTTAAATATGAA	This study, K562	unannotated sncRNA
chr7	27574619	27574641	-	chr7	27574418	27574842	-	ACTAGAGGTCTCCAAAAAACCACAAATATCATTACCACATA	TGACAAGGTCTCGACCGATACTGTCTGGTTTTACATAAGAA	This study, K562	unannotated sncRNA
chr7	30884833	30884850	+	chr7	30884633	30885049	+	TGACAAGGTCTCGACCGTCTGGCATCCCTGGCAGAACCAAG	ACTAGAGGTCTCCAAAATGAAGGAACATCAATAACACAATC	This study, K562	unannotated sncRNA
chr7	36483160	36483189	+	chr7	36482959	36483388	+	TGACAAGGTCTCGACCGAAGATAGGTTTAACTTAATATGTT	ACTAGAGGTCTCCAAAAAACCACTAACATCTTCAAATATGG	This study, K562	unannotated sncRNA
chr7	50344893	50344918	+	chr7	50344692	50345125	+	TGACAAGGTCTCGACCGCTGCACTGTGCCAGCAGGTGCAGG	ACTAGAGGTCTCCAAAAAACAAGCCCTCACGAGGTTCCTTA	This study, K562	unannotated sncRNA
chr7	73868685	73868701	+	chr7	73868486	73868901	+	TGACAAGGTCTCGACCGGCGCTTGGGGATCCTCCAAGGTAG	ACTAGAGGTCTCCAAAACCTTCCCAGCCCCCTCTGCTCCCA	This study, K562	unannotated sncRNA
chr7	92269177	92269202	-	chr7	92268976	92269404	-	ACTAGAGGTCTCCAAAATTCGTTGTTATGGGTAGTGACAGT	TGACAAGGTCTCGACCGCAGCCTCCCCACTAGTTGCAGCCA	This study, K562	unannotated sncRNA
chr7	100853514	100853550	-	chr7	100853314	100853751	-	ACTAGAGGTCTCCAAAACCCCCAAGAGGCGATGGCCATGAG	TGACAAGGTCTCGACCGTCACGGACACCCCCACCCCACTAC	This study, K562	unannotated sncRNA
chr7	104751489	104751513	+	chr7	104751289	104751714	+	TGACAAGGTCTCGACCGGTAAAAGTCCTCCAAAAATGAGCA	ACTAGAGGTCTCCAAAAATACTAGATTATTACATCTTCATG	This study, K562	unannotated sncRNA
chr7	111576952	111576964	-	chr7	111576751	111577168	-	ACTAGAGGTCTCCAAAACAAGAGGCCTGAACATCAAGATTC	TGACAAGGTCTCGACCGTGTTTTGAGTTTTGAGTTTTGTAG	This study, K562	unannotated sncRNA
chr7	141450221	141450240	+	chr7	141450022	141450448	+	TGACAAGGTCTCGACCGACTAAAGTTATATGTATTAGAGGA	ACTAGAGGTCTCCAAAACCAAAGCATATTTATCCCTTTGCC	This study, K562	unannotated sncRNA
chr7	150767981	150767998	+	chr7	150767780	150768199	+	TGACAAGGTCTCGACCGCTGCTCTTGCCCACGATGGTCCCA	ACTAGAGGTCTCCAAAATCCTCCCGCTCGTCAGCCAGGTAG	This study, K562	unannotated sncRNA
chr7	150945466	150945484	-	chr7	150945266	150945687	-	ACTAGAGGTCTCCAAAATCAACCTGTCGGCTACAGCGAGGA	TGACAAGGTCTCGACCGGAGAGAGAGAGAGTGAGAGGAGCC	This study, K562	unannotated sncRNA
chr7	156561809	156561837	-	chr7	156561609	156562038	-	ACTAGAGGTCTCCAAAAAGGCAGGAGAGGCACCTGCTATTT	TGACAAGGTCTCGACCGAGACGAAGGAATGTTGGTATGACA	This study, K562	unannotated sncRNA
chr7	156756578	156756599	+	chr7	156756378	156756798	+	TGACAAGGTCTCGACCGCTGAGAAGCCTCCCACATGAGTGT	ACTAGAGGTCTCCAAAACAAAACTCAAAAAGCAAATCAACT	This study, K562	unannotated sncRNA
chr8	11696021	11696039	+	chr8	11695819	11696239	+	TGACAAGGTCTCGACCGAGTGGAGGGTTGTTGTAAGTAGCC	ACTAGAGGTCTCCAAAAACACAGCGTTCTTTTAGGGATTAA	This study, K562	unannotated sncRNA
chr8	22885234	22885251	-	chr8	22885035	22885440	-	ACTAGAGGTCTCCAAAATGGGCTGCAGCAGGGCTCACCAGC	TGACAAGGTCTCGACCGTCATCCCCCTTCCTCAGGGTGTCT	This study, K562	unannotated sncRNA
chr8	26485549	26485581	+	chr8	26485349	26485784	+	TGACAAGGTCTCGACCGACTCTCCCTCACAGCCTGACTTTC	ACTAGAGGTCTCCAAAAGACCATAAGTTGTGAACCACTAAA	This study, K562	unannotated sncRNA
chr8	38873688	38873707	+	chr8	38873495	38873913	+	TGACAAGGTCTCGACCGTGTGAGATGCCAATAATATAAATA	ACTAGAGGTCTCCAAAAATTAAAACTCATCAACTATAATAC	This study, K562	unannotated sncRNA
chr8	54797358	54797374	+	chr8	54797158	54797570	+	TGACAAGGTCTCGACCGCTGGGCCAGAGATCTCCAGCTAAT	ACTAGAGGTCTCCAAAAAATTCAAGAAAAGCTCAAAAATGA	This study, K562	unannotated sncRNA
chr8	90993262	90993283	-	chr8	90993060	90993483	-	ACTAGAGGTCTCCAAAAAGCAGTTTTCCCAGAGACATCTAA	TGACAAGGTCTCGACCGGTATTGGACTCTGTGCCATGGGTG	This study, K562	unannotated sncRNA
chr8	97345376	97345392	+	chr8	97345176	97345593	+	TGACAAGGTCTCGACCGCCTGAATTGTAAAGATGTTCTCCA	ACTAGAGGTCTCCAAAAGGTTCTTCCCTGATACGTGCACTC	This study, K562	unannotated sncRNA
chr8	101725339	101725361	-	chr8	101725159	101725600	-	ACTAGAGGTCTCCAAAAAGGTTACCAATTTATACTCTCAAA	TGACAAGGTCTCGACCGGTGTTTACCTTCTTAATAATAAAA	This study, K562	unannotated sncRNA
chr8	104414046	104414078	-	chr8	104413846	104414281	-	ACTAGAGGTCTCCAAAAATATTTTGGATAGTGCTGCAACAG	TGACAAGGTCTCGACCGGATTTGTTCCTGGGCTGTTTGGAA	This study, K562	unannotated sncRNA
chr8	124125932	124125949	+	chr8	124125732	124126153	+	TGACAAGGTCTCGACCGATAATTTTGATGTTTTCTACCTAA	ACTAGAGGTCTCCAAAAAAAGGCTCACTCATTGAATTTGGT	This study, K562	unannotated sncRNA
chr8	145278838	145278871	+	chr8	145278638	145279070	+	TGACAAGGTCTCGACCGACCCTGAGCTGCAGCCCGCTGGCT	ACTAGAGGTCTCCAAAAAAACCTCCAACTCCCAAACTCTTG	This study, K562	unannotated sncRNA
chr8	145660399	145660417	-	chr8	145660199	145660617	-	ACTAGAGGTCTCCAAAACCAGGCTCTGGCAGGCCCTGCGGT	TGACAAGGTCTCGACCGCGGGTCCCTGGGGCATTACCCCGG	This study, K562	unannotated sncRNA
chr8	145808811	145808829	-	chr8	145808612	145809029	-	ACTAGAGGTCTCCAAAACTGTGCCACTTTTGATACCACTGA	TGACAAGGTCTCGACCGGACGGTGTGCTGGCCAGCTCAGTG	This study, K562	unannotated sncRNA
chr9	19342345	19342371	+	chr9	19342145	19342569	+	TGACAAGGTCTCGACCGGTCTATGTGGTTTTTCCCGGTTTT	ACTAGAGGTCTCCAAAATATTGACTTTTAGATATTGTATGT	This study, K562	unannotated sncRNA
chr9	33468091	33468124	-	chr9	33467888	33468324	-	ACTAGAGGTCTCCAAAAAGAGGGGTAATCAGGTTGCTGGCC	TGACAAGGTCTCGACCGCACCAGGTACCAATGGGCCCCCAA	This study, K562	unannotated sncRNA
chr9	33933127	33933148	-	chr9	33932913	33933349	-	ACTAGAGGTCTCCAAAACATCCTTGACAATCCCATTCAATC	TGACAAGGTCTCGACCGTTAGGTTTTGGCCAGGTTGTTCCT	This study, K562	unannotated sncRNA
chr9	35661999	35662025	-	chr9	35661799	35662225	-	ACTAGAGGTCTCCAAAATGTGCCTGGCCGTGATTTTTAAGA	TGACAAGGTCTCGACCGGACCAGGAGGAGCTGTCACGCTGG	This study, K562	unannotated sncRNA
chr9	37804260	37804282	+	chr9	37804060	37804483	+	TGACAAGGTCTCGACCGTGTCCTCCATGAGAACACATTAGG	ACTAGAGGTCTCCAAAACTCTGTCTTTTAAGATTTTATATT	This study, K562	unannotated sncRNA
chr9	93596798	93596813	+	chr9	93596597	93597014	+	TGACAAGGTCTCGACCGTTGAGAGGGTCCAGTTGCCCTGGG	ACTAGAGGTCTCCAAAATTCTAAGAAAGCTTACAAATTTTA	This study, K562	unannotated sncRNA
chr9	93636842	93636864	+	chr9	93636642	93637066	+	TGACAAGGTCTCGACCGTGGTTCACGAATCCACACCACGTC	ACTAGAGGTCTCCAAAACAGCGTCAGCAGCTTTCGGTCCAG	This study, K562	unannotated sncRNA
chr9	100234752	100234770	+	chr9	100234552	100234969	+	TGACAAGGTCTCGACCGTAAAAGATTCAATATTTTTCAGGC	ACTAGAGGTCTCCAAAATCCAGTTCCTAAGAAACAATTACT	This study, K562	unannotated sncRNA
chr9	127622542	127622567	-	chr9	127622343	127622767	-	ACTAGAGGTCTCCAAAAGAAGGCTAACCACTCTCAGCCCAC	TGACAAGGTCTCGACCGATCTGCCTCATTTATCCAGCCTGC	This study, K562	unannotated sncRNA
chr9	130539461	130539477	-	chr9	130539261	130539682	-	ACTAGAGGTCTCCAAAATGGGCACCAGACGTTTGGAGGAGA	TGACAAGGTCTCGACCGTGTCATGGGATGCTGTCTCACATT	This study, K562	unannotated sncRNA
chr9	131870110	131870125	-	chr9	131869909	131870332	-	ACTAGAGGTCTCCAAAATAGCTCCAAGGAGCTGGTGACTGT	TGACAAGGTCTCGACCGCCCTTCTCCTTGATGAAGGCTTCC	This study, K562	unannotated sncRNA
chr9	134039220	134039241	+	chr9	134039021	134039453	+	TGACAAGGTCTCGACCGTTTAATTACTTTTTCTACTGAGGC	ACTAGAGGTCTCCAAAAGTTTGGCTGCAAGAAATCCATAAA	This study, K562	unannotated sncRNA
chr9	135991054	135991071	-	chr9	135990852	135991271	-	ACTAGAGGTCTCCAAAAAGGTCCCAGTCACCAGAGGTCACC	TGACAAGGTCTCGACCGGCGGAAAGCTGAAGTCAGAAAGCT	This study, K562	unannotated sncRNA
chr9	139116965	139116987	-	chr9	139116764	139117187	-	ACTAGAGGTCTCCAAAAAAAACACAGAACAAGTAAGAGGCA	TGACAAGGTCTCGACCGATGTTAACATAAGAACCTAATCAT	This study, K562	unannotated sncRNA
chr9	139317569	139317583	+	chr9	139317369	139317785	+	TGACAAGGTCTCGACCGCTTGTGGACTCACCCTTGGCTACA	ACTAGAGGTCTCCAAAATCCAAACTAACACGCACGGGAACG	This study, K562	unannotated sncRNA
chr9	139360290	139360319	-	chr9	139360090	139360519	-	ACTAGAGGTCTCCAAAACACGCCTGCTGAGCCACGGGGTCT	TGACAAGGTCTCGACCGCACGGCGATTTTGCCTACGGCACC	This study, K562	unannotated sncRNA
chr9	139562663	139562683	+	chr9	139562462	139562886	+	TGACAAGGTCTCGACCGACCCCCCCTGTGCCCCCAGGCTGT	ACTAGAGGTCTCCAAAAGGCCGCCTCTAGGAGGTGCTGAGG	This study, K562	unannotated sncRNA
chr9	139902016	139902038	-	chr9	139901815	139902238	-	ACTAGAGGTCTCCAAAACCCCTTGCCTGGCCAGCAGGGTCA	TGACAAGGTCTCGACCGGCCCCTGTACTCGGCCATGCCCTG	This study, K562	unannotated sncRNA
chr9	139908201	139908227	-	chr9	139907992	139908428	-	ACTAGAGGTCTCCAAAACAGGACCAGCGGGGGCAGATCACC	TGACAAGGTCTCGACCGCTGAAGGTGCGCCAGTTCCACGGG	This study, K562	unannotated sncRNA
chr9	140535556	140535595	+	chr9	140535355	140535792	+	TGACAAGGTCTCGACCGTGGGTGAGCACAAGAGGGAAAAAG	ACTAGAGGTCTCCAAAACTCTCTCAAAGAATTTCATCTGAA	This study, K562	unannotated sncRNA
chrX	16852315	16852341	+	chrX	16852115	16852541	+	TGACAAGGTCTCGACCGTATTTTCACCTAAAACACAACAAT	ACTAGAGGTCTCCAAAACAGAATCAAAGGAACCACAGATTT	This study, K562	unannotated sncRNA
chrX	16857604	16857641	+	chrX	16857403	16857841	+	TGACAAGGTCTCGACCGACCTGAATCATGCTGCCTTGAGTT	ACTAGAGGTCTCCAAAACTGCACCTCCCTCACCCAGCTGAC	This study, K562	unannotated sncRNA
chrX	41078549	41078574	+	chrX	41078348	41078776	+	TGACAAGGTCTCGACCGTTACAGGCTTATGACAACTTAAGC	ACTAGAGGTCTCCAAAAGAAGAGGCCTAGAAACCAGTATTT	This study, K562	unannotated sncRNA
chrX	47444941	47444959	+	chrX	47444744	47445162	+	TGACAAGGTCTCGACCGCCGCGCCCTGTGCCACACCAACCA	ACTAGAGGTCTCCAAAAACACAGAATAGCCAGAGGGAGCAA	This study, K562	unannotated sncRNA
chrX	53267326	53267344	-	chrX	53267126	53267544	-	ACTAGAGGTCTCCAAAACAGGATAATAATGGGGTTGGGAGG	TGACAAGGTCTCGACCGATGAGCCACCTTGCACCAGTCCCA	This study, K562	unannotated sncRNA
chrX	53571058	53571081	-	chrX	53570848	53571282	-	ACTAGAGGTCTCCAAAATTTGTATAATGGCATCAGCCTCAG	TGACAAGGTCTCGACCGGGGGCCAGCCTTTTGCTGAACAAG	This study, K562	unannotated sncRNA
chrX	79955304	79955338	-	chrX	79955101	79955539	-	ACTAGAGGTCTCCAAAAATATACCAAAGCTGTCAGAACCTT	TGACAAGGTCTCGACCGGAAGCTTATGTTCGGGCTGTAAGG	This study, K562	unannotated sncRNA
chrX	106891574	106891591	+	chrX	106891374	106891793	+	TGACAAGGTCTCGACCGGAAACCTTTAAACTGATTGTACAC	ACTAGAGGTCTCCAAAAGTGGTGCACGCCAGCCACTTGGGA	This study, K562	unannotated sncRNA
chrX	114360973	114361007	-	chrX	114360771	114361208	-	ACTAGAGGTCTCCAAAAAGCAATAGACTTGAATAAATAAAT	TGACAAGGTCTCGACCGGGTAAAAATATTGATACTAGCACT	This study, K562	unannotated sncRNA
chrX	118115685	118115702	+	chrX	118115484	118115902	+	TGACAAGGTCTCGACCGTAATATGATTAGTGGGATCACACA	ACTAGAGGTCTCCAAAACCCTCCACCCAGTGGCCTGCTCCC	This study, K562	unannotated sncRNA
chrX	134995137	134995153	+	chrX	134994951	134995355	+	TGACAAGGTCTCGACCGTTCAGGTTTAAAAAAGTTGTCTTA	ACTAGAGGTCTCCAAAAAAGAAGGCAGTTATAAGTACCAGC	This study, K562	unannotated sncRNA
chrX	153706749	153706773	-	chrX	153706550	153706973	-	ACTAGAGGTCTCCAAAAGGGCTCATCCTTGGATGTCCCCCA	TGACAAGGTCTCGACCGTAGCAGGGGGGGACCGGGGCTGGC	This study, K562	unannotated sncRNA
chrX	153943979	153944014	-	chrX	153943778	153944214	-	ACTAGAGGTCTCCAAAACCCAGAGCAAACTTACAACTAATT	TGACAAGGTCTCGACCGCTGCCTCCTTGAGGGTGTTTTGGC	This study, K562	unannotated sncRNA
chr1	12659413	12659449	-	chr1	12659213	12659649	-	ACTAGAGGTCTCCAAAATCATGCTATCAGGCTGTGGCTCTG	TGACAAGGTCTCGACCGAAGACCCTGGCCTGGCCAGAACAA	ENCODE	unannotated sncRNA
chr1	109295544	109295580	+	chr1	109295344	109295780	+	TGACAAGGTCTCGACCGAATCCATGGAAATTACTTAAAACA	ACTAGAGGTCTCCAAAAAGAATAACACTTACCAGTAATACC	ENCODE	unannotated sncRNA
chr1	236647525	236647542	+	chr1	236647325	236647720	+	TGACAAGGTCTCGACCGCCAGTGGTGTCTACTGAAGATCCC	ACTAGAGGTCTCCAAAACTGCCCAGCTCCTCTTCAATTCTG	ENCODE	unannotated sncRNA
chr10	126265954	126265970	+	chr10	126265754	126266170	+	TGACAAGGTCTCGACCGGGTCCTGAGCTTGTGCTCCCGACC	ACTAGAGGTCTCCAAAAGTGACATTTCAAAATGAGGAAGGC	ENCODE	unannotated sncRNA
chr11	61643583	61643600	-	chr11	61643383	61643800	-	ACTAGAGGTCTCCAAAACACACAGCGACTTGACCAGCGGGG	TGACAAGGTCTCGACCGTGGGGTGGGGGGTCCCAGCTAGGA	ENCODE	unannotated sncRNA
chr12	1438782	1438801	+	chr12	1438582	1439001	+	TGACAAGGTCTCGACCGTATTAATAATGACCTTCTATCCCT	ACTAGAGGTCTCCAAAACCACATATCCCTTTGTCATTAAAT	ENCODE	unannotated sncRNA
chr12	65066798	65066814	+	chr12	65066598	65067014	+	TGACAAGGTCTCGACCGGTCTACAGAAATGTCTAATTTTCT	ACTAGAGGTCTCCAAAAAGCAGCCATACATCTCCTTCAGCT	ENCODE	unannotated sncRNA
chr14	71059613	71059634	-	chr14	71059413	71059834	-	ACTAGAGGTCTCCAAAATGTTCCTATGTGAAAGCTATTATT	TGACAAGGTCTCGACCGTCAATTATATAGTAATTTAGGTTC	ENCODE	unannotated sncRNA
chr16	4897215	4897237	-	chr16	4897015	4897437	-	ACTAGAGGTCTCCAAAAAGCCGGTGCCCGACGTGGCCACCC	TGACAAGGTCTCGACCGCACGTGCCCCTCGGTCGACCAATG	ENCODE	unannotated sncRNA
chr16	27499374	27499410	-	chr16	27499174	27499610	-	ACTAGAGGTCTCCAAAATAAACACAGATATTAAAAGGTAAA	TGACAAGGTCTCGACCGAAAGCCAGAAGCGGAAGCGGCTGA	ENCODE	unannotated sncRNA
chr17	64502925	64502961	+	chr17	64502725	64503161	+	TGACAAGGTCTCGACCGTACTGAACTCCCTTAATACCCAAG	ACTAGAGGTCTCCAAAAAGACACATAAGAGACGCTAAATAC	ENCODE	unannotated sncRNA
chr17	80049480	80049500	-	chr17	80049280	80049700	-	ACTAGAGGTCTCCAAAAGCTTCTGCACGGCCTCAGGGGTGC	TGACAAGGTCTCGACCGTTAGGTTGGGGACAGGAAGTGCAT	ENCODE	unannotated sncRNA
chr18	47687971	47687988	-	chr18	47687771	47688188	-	ACTAGAGGTCTCCAAAAAAACCATGAAGGACCGCTCCCCTC	TGACAAGGTCTCGACCGCTTTGCTTCAGGGCAGCAGGGAGG	ENCODE	unannotated sncRNA
chr18	67979144	67979161	+	chr18	67978944	67979361	+	TGACAAGGTCTCGACCGAAATGAGATGATCTTTGCATTTAG	ACTAGAGGTCTCCAAAACCCATCACTCAGGCTAGTTGTGAG	ENCODE	unannotated sncRNA
chr19	815379	815395	-	chr19	815179	815588	-	ACTAGAGGTCTCCAAAAACTCACCCACAAACCGCACCGTAC	TGACAAGGTCTCGACCGTCCACACTGGGGCCTGTCGGTGAA	ENCODE	unannotated sncRNA
chr19	10781654	10781676	+	chr19	10781454	10781876	+	TGACAAGGTCTCGACCGCCCATTACTCCCACTGCCCAGAGA	ACTAGAGGTCTCCAAAAGCCCCTTCTTTACTGTCGTCCTCT	ENCODE	unannotated sncRNA
chr19	53589664	53589683	-	chr19	53589465	53589883	-	ACTAGAGGTCTCCAAAAGCATTTCAGGAAGAAATAAAAGAA	TGACAAGGTCTCGACCGTCAGGGCTGGGTCTGTGTCCTAAA	ENCODE	unannotated sncRNA
chr2	27995738	27995756	+	chr2	27995538	27995956	+	TGACAAGGTCTCGACCGAGTTGCCAAGAGCAAGTCAAAGTA	ACTAGAGGTCTCCAAAAAGCAGAGTTTGTTCTTCTGGATTC	ENCODE	unannotated sncRNA
chr2	97483765	97483787	+	chr2	97483565	97483987	+	TGACAAGGTCTCGACCGTCTGTGTGCTTGACTTTGTAGCAG	ACTAGAGGTCTCCAAAATAGCCCGGAATGGTGGGGTGCATC	ENCODE	unannotated sncRNA
chr2	183601987	183602007	+	chr2	183601787	183602207	+	TGACAAGGTCTCGACCGTTTCTAATGTTAAAAATATAGATC	ACTAGAGGTCTCCAAAATCTGGATGGGTATTTACCAAGATT	ENCODE	unannotated sncRNA
chr20	33167699	33167718	-	chr20	33167499	33167918	-	ACTAGAGGTCTCCAAAAGACTATGTGCCCTGCCAGCCAGCA	TGACAAGGTCTCGACCGGACTGTCTTTCATCCCATTTGCTG	ENCODE	unannotated sncRNA
chr20	34309770	34309790	-	chr20	34309570	34309990	-	ACTAGAGGTCTCCAAAACAGAAAGATAACAAAGCAAGACAT	TGACAAGGTCTCGACCGGTTATCTACCTCCTCTTTCTGAAT	ENCODE	unannotated sncRNA
chr22	29001342	29001358	-	chr22	29001142	29001558	-	ACTAGAGGTCTCCAAAAAGCATCCATCTTAAAGTAGTTGTT	TGACAAGGTCTCGACCGAAAATCATCCCCTTTTACTGAGTG	ENCODE	unannotated sncRNA
chr4	7064731	7064768	-	chr4	7064531	7064966	-	ACTAGAGGTCTCCAAAACCTGGCCGGGAGATTTATATTAAT	TGACAAGGTCTCGACCGTGCACTCCTGTAGTCCCAGCAACC	ENCODE	unannotated sncRNA
chr5	66406160	66406199	+	chr5	66405960	66406399	+	TGACAAGGTCTCGACCGTATTAAACAACTAGTTCGAAAGAT	ACTAGAGGTCTCCAAAATGCATTTATCTCTATTTCTTCTCT	ENCODE	unannotated sncRNA
chr5	107405525	107405542	-	chr5	107405325	107405742	-	ACTAGAGGTCTCCAAAAGGTAAACTTCCTGCTGATCCAGGG	TGACAAGGTCTCGACCGGAAATATATGCCATGTGTCCAGAG	ENCODE	unannotated sncRNA
chr5	112320042	112320059	+	chr5	112319842	112320259	+	TGACAAGGTCTCGACCGACTAGAACAGATCAGAAGACTAGA	ACTAGAGGTCTCCAAAAAGGTTAGGCAGAGCTTTTAAGGGC	ENCODE	unannotated sncRNA
chr5	126172139	126172172	+	chr5	126171939	126172372	+	TGACAAGGTCTCGACCGGCTGTGCAATTATGTAAAATTTTC	ACTAGAGGTCTCCAAAACAGCACCGTTTTATATATAGCAGA	ENCODE	unannotated sncRNA
chr5	134262564	134262589	+	chr5	134262364	134262789	+	TGACAAGGTCTCGACCGAATGATATCGGGGTTGAGGGATAG	ACTAGAGGTCTCCAAAATCATTCTCATAGTCGCCCACGGAC	ENCODE	unannotated sncRNA
chr5	137520313	137520344	+	chr5	137520113	137520544	+	TGACAAGGTCTCGACCGTGGGTGTGCGCACTTGGAACTGGT	ACTAGAGGTCTCCAAAAGTTCCTTCAAAAGCAGTGTCTTCA	ENCODE	unannotated sncRNA
chr5	175959060	175959076	-	chr5	175958860	175959276	-	ACTAGAGGTCTCCAAAACAGTTTACCTACCTGTAAAGCAGG	TGACAAGGTCTCGACCGGGGAGTCACCCTGGCTTCTCTCCC	ENCODE	unannotated sncRNA
chr6	79917925	79917961	-	chr6	79917725	79918160	-	ACTAGAGGTCTCCAAAACAGCCACATCTGCCCATCTCAGCT	TGACAAGGTCTCGACCGTATTTTCTTTTTGAAAATTACCTA	ENCODE	unannotated sncRNA
chr7	150815405	150815431	+	chr7	150815205	150815631	+	TGACAAGGTCTCGACCGTTGCACACCTGCCCTTGGGCCAAA	ACTAGAGGTCTCCAAAAAGTTGCTGCTTCTTTCGCAAGGCC	ENCODE	unannotated sncRNA
chr8	28013665	28013695	+	chr8	28013465	28013895	+	TGACAAGGTCTCGACCGCCAATGCCTTTAGTTAGCTCAGGA	ACTAGAGGTCTCCAAAATCAAATGATTATACTTTCCTTTCA	ENCODE	unannotated sncRNA
chr8	56884065	56884082	+	chr8	56883865	56884282	+	TGACAAGGTCTCGACCGCCTCTCTGCAGTAAGAGGAATAGG	ACTAGAGGTCTCCAAAAGTCAAGATAAAGTCTTACAAGATA	ENCODE	unannotated sncRNA
chr8	86245821	86245839	-	chr8	86245621	86246039	-	ACTAGAGGTCTCCAAAAACCTGTAGTCATCGGTTAAATGGA	TGACAAGGTCTCGACCGTCTACCTGGCACACAGATAACCCT	ENCODE	unannotated sncRNA
chr9	36632981	36633016	+	chr9	36632781	36633216	+	TGACAAGGTCTCGACCGATTTCCCGTGAATAGGTTTTCCAG	ACTAGAGGTCTCCAAAATGGATTTCATTTTACTTACAGGAT	ENCODE	unannotated sncRNA
chr9	134021691	134021721	+	chr9	134021491	134021921	+	TGACAAGGTCTCGACCGGGCCTTCAGGCTGCCATTTTTCAG	ACTAGAGGTCTCCAAAAATACACTTAGCTCCATAAGAAGTG	ENCODE	unannotated sncRNA
chrX	70462808	70462826	-	chrX	70462608	70463026	-	ACTAGAGGTCTCCAAAAGCTCTTCAGACCTAAGTCTTGATC	TGACAAGGTCTCGACCGTCAAGGACACCATACCTGGGGGCT	ENCODE	unannotated sncRNA

## Sheet: S4
Supplementary Table S4. Normalized read counts of sncRNA overexpression regions in the growth survival assay in the three biological replicates R1, R2 and R3.
			Treatment time	0 d			16 d									32 d									60 d
			Dox	-			-			+						-			+						-			+
chr	sncRNA_start	sncRNA_end	strand	NRC R1	NRC R2	Average	NRC R1	NRC R2	NRC R3	NRC R1	NRC R2	NRC R3	FC016	adj. FC	adj. p-value	NRC R1	NRC R2	NRC R3	NRC R1	NRC R2	NRC R3	FC032	adj. FC	adj. p-value	NRC R1	NRC R2	NRC R3	NRC R1	NRC R2	NRC R3	FC060	adj. FC	adj. p-value
chr1	1729951	1729971	-	915.971	936.429	926.2	168.222	185.927	262.821	94.383	97.6622	34.3498	0.151761	0.268443	0.0402218	24.21	58.9259	17.389	0	0	0.570328	0.0181917	0.00564149	0.187995	0	0	0	0	0	0	0	NA	NA
chr1	3384999	3385012	+	976.885	936.143	956.514	103.269	127.25	106.87	52.1744	0	0	0.067879	0.133931	0.0326015	5.67888	2.35704	9.93654	6.47963	0	0.570328	0.00436	0.281746	0.360589	0	0	0	0	0	0	0	NA	NA
chr1	6292299	6292322	-	2943.04	3189.75	3066.4	1260.02	1413.66	1336.53	297.218	214.459	382.252	0.266553	0.18228	0.00184279	759.177	541.108	665.472	1.61991	35.5099	84.7887	0.113471	0.0583992	0.0258877	83.2525	50.691	173.163	58.3022	49.9533	16.4484	0.02347	0.288793	0.54194
chr1	9750294	9750309	+	7762.22	8318.96	8040.59	9932.77	11003.9	8095.73	511.485	341.197	479.429	0.6294	0.0438707	0.018614	8555.99	9641.63	6195.99	45.8202	5.9635	497.706	0.517025	0.0220297	0.0452535	2347.72	2581.05	1049.41	362.488	411.467	77.3423	0.141563	0.12465	0.318177
chr1	12659413	12659449	-	2521.81	2751.26	2636.54	820.676	863.182	838.336	126.333	132.204	162.648	0.186063	0.143096	0.000231564	474.934	397.666	416.507	0	2.98175	43.1548	0.0844064	0.0345529	0.00906066	154.017	23.7723	30.0019	0	59.2039	0	0.0168779	0.221741	0.641148
chr1	19513379	19513404	-	53.8928	32.3005	43.0967	18.6103	19.7945	15.041	12.6039	24.6019	0	0.350575	0.410427	0.559537	0	0	0.276015	0	0	0.760437	0.00400824	0.733692	0.665356	0	0	0	0	0	0	0	NA	NA
chr1	19577962	19577984	-	2429.72	2249.32	2339.52	349.581	460.929	389.218	13.1902	28.578	6.45894	0.088904	0.0386449	0.0149234	28.0955	48.1509	125.863	0	1.35534	13.3076	0.0154428	0.0676423	0.234192	0	0	0	0	0	0	0	NA	NA
chr1	27676958	27676976	+	820.368	852.676	836.522	311.63	336.035	298.444	49.2433	82.0065	103.93	0.235357	0.199087	0.00416616	57.3866	81.8229	134.695	0	0	15.589	0.057678	0.053849	0.108749	0	0	12.7182	0	15.171	0	0.00555657	0.543974	1
chr1	35577488	35577513	+	6634.19	5009.72	5821.95	5125.85	4589.73	4958.77	2058.55	2263.38	2244.19	0.608056	0.309132	0.00596929	3618.64	3124.08	3317.98	517.213	1310.61	1016.51	0.369436	0.220405	0.0174405	820.73	1281.26	1116.27	291.511	172.061	120.738	0.108857	0.153662	0.132774
chr1	35975652	35975669	-	2496.62	2819.58	2658.1	1268.42	1150.2	1294.05	172.352	296.217	575.139	0.298232	0.219433	0.0215614	254.055	669.735	444.108	43.9689	253.72	235.545	0.119204	0.280482	0.196263	0	124.805	54.4599	0	0.740048	124.238	0.0190764	0.410783	0.969983
chr1	39698324	39698352	+	2027.48	1751.95	1889.72	1211.13	955.085	1086.38	1170.99	1560.36	1336.71	0.645657	0.555697	0.149352	296.796	268.366	166.437	119.642	89.1814	235.545	0.103716	0.377875	0.245554	0	67.8211	5.54382	0	0	18.1982	0.00807556	0.19875	0.712385
chr1	41208512	41208540	+	4260.84	3504.18	3882.51	7269.31	7377.22	8602.9	38457	28425.4	34892.9	5.36701	0.814041	0.0227611	14869.7	14901.9	14352.8	73837.9	46302.5	61572.8	9.69466	0.804619	0.070416	21503.4	24091.9	19308.2	38034.2	21365.6	66532.9	8.19213	0.6599	0.571394
chr1	43396535	43396564	-	584.355	591.414	587.884	114.581	68.5738	140.91	0	0	0	0.0918731	0	0.0517471	7.7711	17.8461	44.1624	0	0	2.66153	0.0205373	0.0367405	0.240008	27.7508	2.79675	10.7615	0	0	0	0.0117112	0	0.498025
chr1	43868821	43868847	+	3949.46	4110.17	4029.81	3124.7	3193.04	3511.93	178.214	172.462	96.8841	0.42505	0.0435487	0.00596929	1200.93	1515.91	1452.94	71.0445	24.9383	156.84	0.182912	0.057166	0.0174405	201.887	439.439	498.618	86.1858	34.7823	87.1413	0.0557534	0.154378	0.331658
chr1	47036039	47036074	-	1943.86	1407.79	1675.82	1103.48	820.058	960.774	7.9141	11.6797	5.87176	0.289388	0.00875173	0.0174158	810.287	541.782	707.979	0	0	53.6108	0.210211	0.025364	0.0391269	1515.89	77.9593	229.906	19.4341	18.5012	0	0.185152	0.0203768	0.612941
chr1	60066248	60066266	+	5920.98	7128.12	6524.55	5547.31	6292.06	7484.86	3977.28	1966.66	2468.49	0.70852	0.303296	0.0236678	4391.57	4163.87	5635.12	5222.12	1839.47	3021.22	0.620052	0.415385	0.370234	2484.39	2011.21	1800.76	3062.98	1714.32	857.065	0.304765	0.472256	0.973041
chr1	61624608	61624625	+	6533.01	6570.73	6551.87	4795.24	4089.21	4104.86	265.562	197.313	202.282	0.347343	0.0487135	0.0114653	1784.07	1599.75	2335.36	147.412	46.3527	203.417	0.155588	0.0649374	0.0432685	1164.84	264.642	439.266	161.387	75.855	0	0.0535723	0.112651	0.486418
chr1	65524164	65524182	-	21.4745	32.8722	27.1734	0	0	0	0	0	0	0	NA	NA	0	0	0	0	0	0	0	NA	NA	0	0	0	0	0	0	0	NA	NA
chr1	87517030	87517052	+	1993.41	1005.6	1499.51	721.786	658.167	560.738	130.729	291.744	118.316	0.27581	0.21793	0.0118794	397.821	470.397	516.424	32.3981	239.624	140.11	0.199707	0.229374	0.0483876	317.053	74.4634	92.2883	13.5193	22.9415	9.79903	0.0589153	0.0872721	0.498025
chr1	93299106	93299129	+	339.256	332.438	335.847	39.7749	37.4682	38.7899	0	0	32.0011	0.073463	0.216174	0.143065	0	3.70392	8.55647	1.15708	0	38.9724	0.0259989	0.765978	0.618711	0	0	0	0	0	12.2488	0.00607855	1	0.641148
chr1	93601889	93601921	+	602.732	576.55	589.641	527.655	625.883	528.281	1569.92	1355.09	1809.09	1.81351	0.737868	0.0240359	300.682	345.474	236.821	1720.34	731.613	2822.74	1.74051	0.856605	0.199691	68.6833	102.081	32.2846	487.541	28.1218	892.411	0.455397	0.87397	0.552023
chr1	100553589	100553618	-	3539.79	2839.87	3189.83	1403.8	1257.66	1459.5	1776.86	2025.31	2212.48	0.529579	0.593418	0.0356765	496.454	267.692	368.756	108.071	313.897	395.047	0.101882	0.419	0.457476	137.367	42.3008	45.655	22.8139	35.8923	86.7914	0.0193751	0.392367	0.73509
chr1	109295544	109295580	+	385.303	244.969	315.136	527.655	443.255	556.516	15.242	8.20065	0	0.820211	0.0151158	0.0124869	191.588	186.543	197.075	0	0	10.0758	0.309539	0.0172153	0.000622769	0	11.5366	0	0	0	0	0.00610137	0	0.641148
chr1	109857091	109857113	-	5429.75	6768.53	6099.14	5645.47	5869.3	5920.07	2394.75	2938.07	2110.6	0.67983	0.299194	0.0103545	6918.67	4661.55	5377.33	1740.94	2219.51	3237.56	0.660081	0.297986	0.0543719	2445.54	1054.72	1686.63	737.649	1015.72	403.86	0.200687	0.293735	0.411562
chr1	153903498	153903515	-	894.084	932.713	913.399	439.348	386.228	347.525	403.033	229.618	318.249	0.387564	0.447693	0.310999	104.91	95.6284	89.4289	228.176	76.7123	207.219	0.146353	0.638478	0.321454	12.4879	7.34146	15.9793	27.0387	0	0	0.0114677	0.430229	0.984267
chr1	156507015	156507031	-	3619.9	4711.3	4165.6	2280.3	2075.12	2061.93	3681.23	4465.13	2613.52	0.687265	0.626403	0.135657	4513.22	4692.86	7041.97	6504.39	6373.36	7045.07	1.4472	0.550797	0.332171	10564	5894.84	11174.1	8095.55	4826.97	4551.3	1.80473	0.387388	0.486212
chr1	160192388	160192406	-	4021.11	4351.99	4186.55	3730.81	3335.37	3124.03	3656.9	3478.57	3427.64	0.82619	0.508984	0.595031	1965.49	2960.78	2713.78	1777.04	1992.89	1672.96	0.520832	0.41603	0.188401	322.603	856.504	774.831	276.302	316.741	408.409	0.117654	0.338856	0.48873
chr1	160309857	160309887	-	2295.3	2104.11	2199.7	1705.21	1732.25	1731.03	473.087	509.683	619.177	0.512982	0.236609	0.00596929	493.166	569.056	313.553	15.2734	53.9426	136.879	0.119855	0.130285	0.0550849	131.123	46.4959	0	0	41.0727	0	0.0165698	0.187811	0.641148
chr1	162666705	162666728	+	6317.44	5158.36	5737.9	14302.9	14521.2	16048.2	48020.1	42115.5	47299.1	5.2954	0.753864	0.00879865	19335.7	17902.4	25785.3	53534.7	66390.3	46411.4	6.66213	0.72522	0.0484684	66141.3	42202.5	70475.7	73744.7	114071	84433.3	13.102	0.603564	0.409724
chr1	174366636	174366656	+	1304.16	1390.07	1347.12	579.472	486.85	498.463	870.551	1796.19	1790.89	0.7451	0.740173	0.108084	78.6077	281.834	134.143	761.125	1451.84	1463.27	0.516019	0.881418	0.0837409	20.8131	80.4065	22.8275	32.9534	225.345	132.637	0.0637142	0.759123	0.55067
chr1	180955264	180955299	-	1049.98	625.144	837.562	779.076	709.303	851.002	8.79345	0	31.7075	0.473573	0.0170181	0.00879865	187.403	125.933	197.903	0	0	16.5395	0.105023	0.0313379	0.0447585	0	0	19.2403	0	0	0	0.00382864	0	0.641148
chr1	193105642	193105665	+	1114.82	1081.64	1098.23	1650.47	1702.56	1757.15	7.03476	0	6.45894	0.777568	0.00263359	0.00332401	1704.86	1981.26	1948.11	0	0	152.087	0.87813	0.0262839	0.00675939	545.304	610.739	586.993	218.844	57.3537	23.4477	0.309997	0.146692	0.114034
chr1	193126396	193126418	+	3592.85	2622.06	3107.46	3966.54	4211.04	3826.47	535.814	291.496	204.924	0.699194	0.0791816	0.00119725	4289.05	3593.81	3637.88	155.28	108.427	319.383	0.649182	0.048174	0.0174405	2207.58	2091.27	3100.63	179.976	166.881	48.2952	0.41806	0.0506955	0.147914
chr1	196551582	196551604	-	1995.07	2086.67	2040.87	1411.09	1358.52	1399.07	58.0367	332.996	9.39482	0.373135	0.0876379	0.0146918	483.303	405.41	380.073	0	9.75846	24.9043	0.106446	0.0265931	0.0236452	0	22.0244	35.8718	18.5891	74.7449	0	0.0123501	0.617165	0.874693
chr1	205685582	205685601	-	1651.89	1295.45	1473.67	298.494	576.633	395.815	1318.14	1467.92	1698.99	0.650982	0.779197	0.00934443	203.244	87.2104	131.383	637.781	776.339	1170.69	0.340041	0.859698	0.0854984	1.38754	24.1219	21.5231	54.9224	37.3724	111.989	0.028423	0.812855	0.451004
chr1	206907453	206907476	+	404.919	486.795	445.857	557.943	530.917	221.92	42.7948	7.45513	44.3318	0.525341	0.0673006	0.0809445	283.645	352.882	168.921	4.16548	0	12.3571	0.307263	0.0201012	0.0845784	24.9757	24.4715	29.6758	5.91471	0	0	0.0317881	0.069554	0.0350112
chr1	207940523	207940540	+	507.955	400.183	454.069	76.2655	121.123	53.8308	0	0	0	0.0922105	0	0.0693364	15.5422	6.39767	0	0	0	0	0.00805306	0	0.31237	0	0	0	0	0	0	0	NA	NA
chr1	207975247	207975269	-	2148.07	2851.59	2499.83	908.253	1124.52	1317.8	24.3285	0	52.5523	0.228512	0.0224309	0.0221703	270.195	391.605	451.561	3.0084	0	32.3186	0.0765843	0.0307542	0.050783	50.6452	5.94309	42.3939	10.9845	55.8737	0	0.0110568	0.403147	0.861438
chr1	207975836	207975858	-	2087.16	2642.35	2364.76	1826.72	2223.58	1893.58	2332.31	3466.14	2690.15	1.01719	0.588159	0.137495	2033.34	1204.78	1918.31	796.532	1217.91	2209.26	0.661106	0.450282	0.636417	641.738	256.601	650.584	153.783	240.516	446.906	0.168455	0.351949	0.516356
chr1	231400594	231400615	+	2376.24	1761.95	2069.09	1138.87	972.523	934.387	6.74164	17.6438	13.2115	0.248368	0.0121934	0.0124804	436.377	282.171	342.811	0	0	21.6724	0.0872388	0.0200109	0.0455861	49.2577	11.187	17.9359	17.7441	0	0	0.0077429	0.184595	0.527104
chr1	236647525	236647542	+	2745.02	3741.43	3243.23	1489.91	1209.11	1287.72	119.591	258.942	483.54	0.249177	0.17779	0.00879865	931.038	1065.04	1061.28	4.39689	4.06602	277.559	0.171814	0.0855488	0.0219027	206.05	243.317	886.359	47.3177	37.0024	14.3486	0.0737123	0.0687877	0.498025
chr1	237049787	237049808	+	1840.82	1950.04	1895.43	1017	1054.06	478.144	0	0	0	0.224153	0	0.0617514	361.356	440.093	105.99	0	0	1.71098	0.0799423	0.00188196	0.157273	0	22.7236	0	0	0	0	0.0019981	0	0.641148
chr1	245858921	245858938	+	921.753	1162.53	1042.14	777.252	700.584	901.93	1138.46	1966.91	1458.25	1.11043	0.657262	0.108084	587.914	491.274	931.551	1444.03	1334.74	767.091	0.88865	0.638135	0.187995	373.248	266.74	222.079	482.472	123.958	132.287	0.256008	0.461472	0.973041
chr10	287694	287711	+	3230.88	2820.44	3025.66	2431.01	2242.43	2316.57	138.643	67.3447	37.5793	0.398458	0.0336717	0.00129252	793.848	816.882	1037.26	26.8442	4.33709	73.5723	0.151633	0.0380542	0.0275637	73.5397	71.317	219.144	76.8913	69.5645	0	0.0281182	0.286911	0.581969
chr10	927513	927545	-	893.051	990.74	941.896	172.966	151.051	134.577	0	23.8564	5.57817	0.0863557	0.0603133	0.00596929	6.87444	5.38751	4.41624	0	0.271068	4.94284	0.00387377	0.238164	0.190353	0	0	0	0	0	0	0	NA	NA
chr10	17276873	17276893	+	1288.68	1380.63	1334.66	2190.17	1757.23	1873.79	6633.19	9642.97	6226.12	3.53693	0.794475	0.049987	3427.95	5581.8	2415.68	8056.03	14091.2	8540.66	5.25895	0.728698	0.113261	915.777	1874.52	548.512	1662.88	2854.37	5480.45	1.66541	0.749649	0.486212
chr10	28866500	28866517	+	1739.85	1888.87	1814.36	645.52	882.505	658.636	466.932	416.493	507.614	0.328647	0.388808	0.0809445	343.423	225.265	77.0082	6.94246	54.4847	9.88568	0.0658644	0.0994587	0.190399	50.6452	15.3821	0	0	26.2717	0	0.00847858	0.284637	0.717398
chr10	34573818	34573836	-	1406.38	1470.96	1438.67	1347.6	1615.61	1990.68	0	0	0	0.573898	0	0.0243538	913.702	546.496	1155.4	0	0	62.5459	0.310257	0.0233542	0.0845784	478.008	113.967	179.685	95.4804	71.0446	0	0.108687	0.177497	0.506846
chr10	61428253	61428272	-	1238.92	1136.24	1187.58	226.972	234.706	221.92	29.6046	11.6797	4.11023	0.102308	0.0622702	0.00243998	7.47222	20.5399	16.2849	1.85132	0.271068	0.760437	0.00662131	0.061103	0.120577	0	4.54471	0	0	0	0	0.000637814	0	0.641148
chr10	64927725	64927754	-	4521.21	3575.07	4048.14	5830.85	4956.87	4788.57	12737	9504.05	10391	1.98479	0.676896	0.0326015	5425.13	4326.17	3566.67	9255.69	11634.8	4670.98	1.60071	0.657455	0.240008	4685.03	4095.83	4719.1	2257.73	5371.64	1156.63	0.917539	0.394239	0.631566
chr10	71148842	71148870	+	434.033	600.847	517.44	92.6864	217.975	121.119	0	21.3714	65.4701	0.167047	0.167447	0.0949543	17.6344	36.029	17.941	0	0.813205	70.1503	0.0459209	0.497752	1	0	10.8374	0	0	0	0	0.00349071	0	0.641148
chr10	75010698	75010725	-	1757.19	1900.3	1828.75	1180.47	1281.69	1342.08	1891.18	1853.35	1684.31	0.841476	0.587977	0.0114653	896.666	703.744	1013.53	193.926	261.852	308.547	0.307885	0.226248	0.0432685	371.861	157.317	391.003	88.7207	104.347	27.6473	0.103978	0.193458	0.348434
chr10	75214187	75214213	-	970.69	717.186	843.938	635.303	617.164	717.48	2197.48	3133.89	2549.52	1.94541	0.800022	0.0310708	982.148	804.423	880.764	1845.54	2590.33	5066.79	2.40341	0.780827	0.207407	564.035	592.211	160.445	1557.26	3846.77	6097.44	2.53142	0.897279	0.428343
chr10	75526203	75526226	+	4089.25	5028.59	4558.92	4447.49	4743.61	4727.61	9393.74	7971.03	7871.39	1.43144	0.644522	0.0259853	2900.12	2817.67	2556.73	3878.29	2587.89	1788.55	0.604282	0.499401	1	1277.93	616.333	614.06	1099.29	450.689	428.007	0.164012	0.440895	0.821349
chr10	76781495	76781514	+	768.953	797.222	783.088	166.398	125.365	119.272	0	0	11.1563	0.0898561	0.0264249	0.0197919	26.0033	2.02032	4.96827	0	0	0	0.00702175	0	0.348282	0	0	0	0	0	0	0	NA	NA
chr10	82246443	82246458	+	3043.4	2781.56	2912.48	2578.43	2857.71	2854.09	1839	2266.61	1701.34	0.806712	0.411923	0.0355717	1268.18	1392.34	1539.34	888.635	708.03	498.466	0.360231	0.332825	0.0368528	325.378	140.886	65.5476	208.705	102.497	3.84962	0.0484618	0.372021	0.718524
chr10	122620833	122620852	+	2831.33	3143.44	2987.39	3362.25	2901.78	3237.24	14.9489	139.908	65.1766	0.542352	0.0226341	0.00596929	1635.52	2055.67	1777.81	0	58.5507	143.532	0.316391	0.0356339	0.0184192	387.818	565.292	262.19	60.8371	17.3911	0	0.0721661	0.0604766	0.256286
chr10	126265954	126265970	+	1061.75	1011.03	1036.39	410.155	332.972	287.625	387.205	769.618	417.776	0.418978	0.604371	0.304475	116.268	158.258	120.619	105.757	286.79	144.293	0.149876	0.576018	0.554675	0	8.73983	0	3.37984	0	0	0.00194901	0.278872	0.830204
chr11	18365156	18365176	+	1166.65	1090.21	1128.43	611.949	608.445	823.031	10.8452	33.7966	0	0.308403	0.0213795	0.0215614	272.288	166.676	198.731	0	0	10.2659	0.0957024	0.0158434	0.0545523	106.841	11.187	10.4354	0	0	0	0.0189737	0	0.606923
chr11	18425273	18425292	+	445.184	273.268	359.226	278.059	204.543	257.544	0	0	0	0.343399	0	0.0182364	53.8	46.1306	88.0488	0	0	3.23186	0.0887145	0.016902	0.0851791	19.4256	0	18.5881	0	0	0	0.0176369	0	0.486418
chr11	36518549	36518576	-	1645.49	975.304	1310.4	1373.51	1539.02	1750.56	5592.34	6830.64	5574.65	2.88217	0.794221	0.0152437	1818.74	1151.24	1589.02	6938.29	5815.23	5447.58	2.89481	0.799693	0.0235112	1164.84	985.853	823.421	3446.59	2976.84	3957.41	1.69859	0.777303	0.0951441
chr11	48028402	48028431	+	1196.17	956.438	1076.31	608.3	657.225	408.217	0.293115	0.497009	0.880764	0.259439	0.0009973	0.0315829	159.308	105.73	37.5381	3.0084	1.35534	2.47142	0.0479125	0.0220909	0.17078	0	24.8211	3.91329	0.844959	0.370024	0	0.00463768	0.0405679	0.641148
chr11	61189036	61189053	-	550.904	542.82	546.862	454.674	677.255	448.854	177.628	106.36	59.3048	0.586398	0.178419	0.0315829	310.844	136.371	161.745	0	0	11.7868	0.189185	0.018988	0.119906	127.654	112.219	174.141	0	0	0	0.126179	0	0.152725
chr11	61643583	61643600	-	206.279	102.904	154.592	55.4658	24.2718	50.9282	38.1049	29.075	14.0922	0.228492	0.383471	0.277244	2.69	3.3672	16.2849	9.25661	15.722	2.85164	0.0540911	0.554693	0.836177	3.46885	0	0.326107	0	7.03046	0	0.011671	0.64944	0.909104
chr11	61732605	61732620	-	763.998	774.641	769.319	622.896	279.008	462.576	6.44853	43.2398	35.5242	0.314064	0.0587797	0.0657084	170.068	275.437	182.722	0	6.23457	5.13295	0.138563	0.017773	0.0627591	58.9705	35.3089	91.6361	0	26.2717	0	0.0459686	0.123814	0.31557
chr11	65632269	65632286	+	3706.22	3618.23	3662.22	2246.73	2534.64	1912.05	1681.01	2296.18	2203.67	0.585905	0.480094	0.580132	1808.57	1214.21	900.085	95.8059	256.973	278.32	0.20725	0.138582	0.096341	482.864	69.9187	91.31	7.60463	24.7916	0	0.0307868	0.0478888	0.574058
chr11	67235090	67235108	-	9.70484	8.00367	8.85425	1.82453	0	0	0	0	0	0.0343438	0	0.449193	0	0	0	0	0	0	0	NA	NA	0	0	0	0	0	0	0	NA	NA
chr11	67378024	67378041	+	1424.13	1761.09	1592.61	570.714	382.694	320.082	20.8112	258.942	120.371	0.175143	0.239078	0.0640003	108.795	198.328	20.9771	16.1991	16.5352	21.1021	0.0399696	0.140956	0.280328	0	63.9756	0	0	0	0	0.00669503	0	0.641148
chr11	71667569	71667585	+	2746.47	2934.77	2840.62	576.553	665.708	807.462	31.9495	166.995	36.6985	0.134088	0.10311	0.0114653	153.33	167.35	267.735	0	0	14.6384	0.0353827	0.0242738	0.0746774	0	23.4227	52.1772	64.2169	11.1007	10.499	0.00947073	0.531647	1
chr11	72448444	72448471	-	8035.19	9165.63	8600.41	14201.4	11683.2	13239.5	5443.44	7641.01	9053.67	1.1872	0.361366	0.0271965	17606.9	19342.2	17644.3	4093.51	6867.24	16907.2	1.59801	0.337951	0.21005	7419.18	7026.82	5088.58	1520.08	2642.71	7436.06	0.603332	0.372553	0.581969
chr11	95808267	95808289	-	1855.07	1612.17	1733.62	669.604	646.149	502.421	21.6905	32.5541	84.2598	0.188111	0.0707854	0.0124869	89.6666	47.1407	68.7278	0	11.3849	13.4978	0.0221519	0.107989	0.070416	0	0	0	27.0387	18.1312	0	0.00434254	1	0.498025
chr11	108338015	108338033	-	1359.71	1563.86	1461.78	273.68	281.365	301.875	264.976	638.159	348.489	0.240408	0.593596	0.397069	148.847	14.1422	42.5063	9.95086	59.3639	13.3076	0.03285	0.286766	0.496789	70.0708	0.349593	0	0	0	0	0.00802905	0	0.641148
chr11	118405270	118405299	+	911.222	1031.9	971.562	471.825	433.829	321.138	2337.3	2077.75	2761.78	1.4416	0.854016	0.0177908	160.503	131.657	119.791	1847.16	1308.99	1946.34	0.945974	0.925296	0.0475387	55.5016	55.2357	0	120.829	79.9252	266.324	0.0991214	0.808352	0.47235
chr12	1438782	1438801	+	1165.41	892.409	1028.91	443.362	361.485	368.108	77.9685	31.5601	32.8819	0.213068	0.108267	0.00596929	107.6	132.668	114.822	0	0	7.41426	0.0587199	0.0204529	0.0174405	0	9.43902	0	0	10.7307	0	0.00326717	0.53202	1
chr12	6687082	6687106	-	3059.29	3351.25	3205.27	2494.87	2038.6	2960.43	4926.67	5898.25	4939.03	1.20935	0.677791	0.0114653	1585.01	2917.34	3158.16	7188.69	6855.04	17785.3	2.05336	0.806012	0.21656	1355.63	1489.62	833.204	2671.76	1766.13	9282.83	0.904716	0.788585	0.588356
chr12	10761953	10761981	-	3153.04	2797.85	2975.45	2224.84	1657.79	2026.57	559.849	1301.67	1173.18	0.500983	0.339303	0.0480317	629.459	832.371	401.326	1.61991	35.5099	52.28	0.109371	0.045791	0.0848172	27.057	91.2438	16.3054	31.2635	62.5341	0	0.0127938	0.410666	0.875607
chr12	11000652	11000691	-	1368.59	1244	1306.29	1974.88	1963.19	2380.69	201.37	487.069	467.686	0.953702	0.154668	0.00596929	1986.11	2029.75	2809.83	40.4977	221.734	176.611	0.926864	0.0604089	0.0432685	469.683	596.406	865.815	176.596	237.556	0	0.299327	0.176531	0.203072
chr12	26877452	26877469	-	3309.35	3585.07	3447.21	2287.24	2255.63	2195.19	4813.53	4582.92	3950.81	0.971091	0.664528	0.0244127	763.362	865.033	646.979	2661.74	3355.55	2639.29	0.528541	0.79186	0.035808	51.339	483.138	146.096	160.542	333.022	211.729	0.0670042	0.508919	1
chr12	34175570	34175593	+	2422.91	2607.48	2515.19	1041.81	1383.97	1330.73	64.4853	149.351	99.2328	0.269666	0.0769292	0.0158562	152.433	133.678	308.585	22.6787	50.1476	38.2119	0.0467647	0.157337	0.159788	38.8511	5.59349	23.1536	13.5193	56.6137	0	0.00912662	0.509202	1
chr12	44420055	44420070	+	5672.17	5760.07	5716.12	4402.24	4506.08	5205.76	3502.43	3755.15	3053.61	0.712175	0.422153	0.0324984	2817.03	2821.37	3659.13	3436.05	1747.03	5124.58	0.571635	0.525762	0.836177	1317.47	649.894	963.647	1577.54	504.713	14758.7	0.576498	0.851759	0.641148
chr12	49428080	49428105	-	4669.47	7520.88	6095.17	7669.98	6324.58	7674.85	3841.27	2301.65	4091.74	0.872386	0.320795	0.0169605	9597.91	10057.5	9779.49	1376.69	527.499	1410.8	0.895514	0.101221	0.00646393	7584.3	7810.96	5684.7	938.75	785.561	30.447	0.624393	0.0768461	0.0720047
chr12	49446002	49446021	-	1156.11	1462.1	1309.11	854.247	1526.77	859.974	359.945	43.2398	182.612	0.487201	0.153078	0.0595028	1652.56	454.571	1139.39	84.9294	0	111.024	0.438272	0.0569223	0.159788	4968.78	39156.2	43096	1209.98	8421.38	1081.04	12.4682	0.109385	0.47235
chr12	52404521	52404541	+	1644.04	2122.97	1883.51	1812.86	1149.49	1907.3	3708.49	3321.76	1514.03	1.18696	0.636971	0.234364	514.985	788.934	961.361	2482.62	1259.38	285.734	0.556853	0.640033	0.521928	13.1816	175.146	118.051	136.883	110.637	36.7463	0.0522647	0.481282	1
chr12	53856944	53856970	+	4404.96	4877.09	4641.03	5640	6536.19	5471.74	80.3135	102.384	129.766	0.644986	0.0173973	0.0114653	9755.13	7642.52	6634.85	0.462831	12.4691	424.704	0.878761	0.0178845	0.0420247	5629.25	4343	2928.77	512.045	386.305	14.6985	0.496085	0.0660956	0.217944
chr12	56713243	56713259	-	5670.31	6700.21	6185.26	9362.78	9957.81	6682.15	724.58	538.509	945.941	0.760188	0.0783017	0.0271965	6687.03	6861	5649.2	506.105	294.922	752.452	0.559144	0.0748639	0.0174405	20983.8	40510.2	28254.3	1424.6	1096.01	642.886	2.50358	0.0340484	0.235278
chr12	62785182	62785209	+	534.179	491.368	512.774	154.356	51.1358	112.148	0	0	0	0.103242	0	0.0918272	0	179.808	95.2252	0	0	16.9197	0.0948935	0.0579535	0.304149	0	54.187	9.131	0	0	0	0.0205802	0	0.626747
chr12	65066798	65066814	+	1326.67	1441.23	1383.95	518.168	551.89	362.302	1708.86	2295.19	1935.33	0.887764	0.805696	0.0174158	91.7588	174.084	60.4473	62.4821	545.66	160.072	0.131809	0.701883	0.491616	15.2629	57.3333	44.3506	24.5038	27.7518	0	0.0203767	0.308835	0.54194
chr12	102179544	102179572	-	699.781	624	661.89	873.952	913.375	795.06	63.899	17.1468	25.2486	0.677021	0.039534	0.00397836	1109.47	1271.45	974.333	7.86812	1.89748	55.1317	0.86121	0.0189749	0.0251444	194.256	287.366	1229.75	71.8215	115.448	0	0.478085	0.0986332	0.571394
chr12	104985422	104985445	+	794.971	545.964	670.468	1902.62	2295.46	1865.87	48.9502	6.21261	0	1.52111	0.00901483	0.0125571	5761.97	5202.99	4279.06	40.7291	0	306.266	3.87566	0.0222561	0.0275637	2136.81	1886.41	1832.72	440.224	288.989	18.5482	1.64157	0.113234	0.0350112
chr12	105513173	105513200	+	2336.39	1873.72	2105.05	2196.74	3006.17	2145.84	20.518	58.8956	48.1484	0.591935	0.0170621	0.0249232	3255.49	2755.04	2415.96	0.694246	5.1503	165.205	0.680707	0.0198951	0.0280125	1461.08	1173.93	1031.15	312.635	201.293	0	0.330957	0.122947	0.0595541
chr12	108141102	108141123	-	2138.16	1759.38	1948.77	4751.82	5278.3	3709.84	17.0007	69.3327	158.244	1.19601	0.0174891	0.0215296	6468.85	4027.5	3681.77	0	0	267.103	1.23541	0.0184908	0.0768522	6269.6	1959.47	3083.34	212.93	143.569	49.6951	1.00222	0.0346623	0.404321
chr12	109181597	109181617	-	1628.14	1619.6	1623.87	1042.17	1114.15	923.304	136.885	21.1229	84.5534	0.340974	0.0730124	0.00397836	536.505	656.603	777.811	38.6464	0.813205	121.1	0.218765	0.0753276	0.0251444	566.81	500.618	391.655	55.7673	65.8643	29.0471	0.165219	0.0936031	0.120881
chr12	116426987	116427017	-	445.184	459.353	452.268	179.899	138.797	77.8436	0.293115	8.44915	22.8999	0.15779	0.0738988	0.0657084	95.9432	11.1117	4.41624	0	0	4.75273	0.04283	0.0408929	0.41801	0	0	0	0	0	0	0	NA	NA
chr12	116429176	116429199	-	4403.11	4789.34	4596.22	3028.36	2529.45	2763.05	156.523	626.48	277.734	0.340193	0.113066	0.00320142	794.147	1136.09	839.914	0	135.263	113.685	0.109478	0.0824578	0.0358083	129.041	55.2357	303.606	22.8139	95.8363	51.4449	0.0238594	0.258512	0.582183
chr12	117615444	117615468	-	427.219	184.37	305.795	83.9286	99.6794	81.5379	0	0	0	0.144512	0	0.0124869	22.4166	2.02032	7.45241	0	0	0	0.0173806	0	0.287482	18.7318	0	0	0	0	0	0.0102094	0	0.641148
chr12	120594409	120594436	-	4798.73	6021.9	5410.32	5730.5	6301.72	6851.03	10716.3	12394.9	12520.9	1.67936	0.653616	0.0114653	4432.22	4780.07	5390.02	3627.9	4857	2864.57	0.799453	0.437329	0.257275	1214.79	886.918	1437.81	252.643	439.959	111.289	0.1338	0.185083	0.132774
chr12	120659425	120659442	-	5161.11	6129.67	5645.39	4154.1	3593.17	3826.21	1400.21	1375.22	1005.54	0.453304	0.246246	0.00332401	1750.89	2701.5	2233.51	343.189	295.464	328.699	0.225944	0.126397	0.0539857	576.523	552.008	433.397	109.845	124.328	0	0.0530256	0.130378	0.0490999
chr12	123014634	123014667	+	1595.93	1976.91	1786.42	684.2	595.013	443.049	381.636	504.961	484.714	0.28862	0.443277	0.268364	53.8	132.331	27.0495	2.08274	21.4144	3.61207	0.0224182	0.112819	0.245554	21.5069	0	0	0	0	0	0.00200652	0	0.641148
chr12	133079102	133079124	+	1365.08	1327.18	1346.13	350.311	341.691	194.477	53.64	36.2816	60.1856	0.128342	0.144809	0.0530846	101.024	82.1596	23.7373	24.7614	0	26.9955	0.0320274	0.200082	0.208081	0	0	10.1093	0	16.2811	0	0.00326744	0.616932	0.973041
chr13	20567800	20567831	+	4673.81	4866.52	4770.16	3190.02	3193.28	4069.24	10216.8	8797.55	8356.69	1.32153	0.72365	0.0114653	3011.9	1857.68	2533.54	10169.5	5588.34	5477.81	1.00062	0.7415	0.149352	2123.63	858.951	823.747	1087.46	526.544	1295.92	0.234662	0.433266	0.803666
chr13	20593885	20593913	+	1210.63	851.533	1031.08	253.245	235.884	288.153	0.58623	0	0	0.125737	0.000753635	0.0120357	41.5455	30.9782	44.7144	0	0	1.90109	0.019258	0.0159569	0.0388884	0	0	0	12.6744	0	0	0.00204872	1	0.641148
chr13	31718513	31718542	-	3488.37	2890.75	3189.56	2002.97	2156.42	1981.71	594.144	316.595	474.438	0.393277	0.184045	0.00250401	762.465	634.043	675.409	56.9282	27.1068	63.1163	0.115955	0.0663122	0.0174405	140.142	50.691	35.5457	10.9845	11.1007	0	0.0129832	0.0888871	0.475338
chr13	50623162	50623186	-	0	2.85845	1.42923	0	0	0	0	0	0	0	NA	NA	0	0	0	0	0	0	0	NA	NA	0	0	0	0	0	0	0	NA	NA
chr13	67511076	67511093	-	1518.91	813.516	1166.21	1433.35	1157.74	1309.88	0.879345	46.4703	8.80764	0.565525	0.0141914	0.0114653	1464.85	2638.53	2273.81	0	106.53	163.494	0.949973	0.040622	0.0649044	721.521	4024.87	6583.13	163.922	138.389	29.747	1.66659	0.0284746	0.47235
chr13	92003361	92003383	+	1694.84	1892.87	1793.85	3147.32	2297.58	3230.9	0	0	0	0.806068	0	0.0221703	2002.85	1892.03	2145.74	0	0	125.852	0.572927	0.0204091	0.00625719	371.861	363.577	255.668	272.077	105.827	0	0.127195	0.276042	0.404321
chr13	92003577	92003600	+	121.414	132.346	126.88	0	4.71298	4.74978	0	0	0	0.0124301	0	0.212702	0	0	0	0	0	0	0	NA	NA	0	0	0	0	0	0	0	NA	NA
chr13	99103876	99103889	-	4485.91	5121.49	4803.7	3627.9	3853.57	3912.23	4269.51	5552.09	3439.97	0.855427	0.53788	0.449193	2725.86	2085.3	2631.53	1999.66	2122.74	1391.79	0.449545	0.42558	0.164035	1093.38	622.975	746.133	629.495	313.04	332.117	0.129662	0.341077	0.380885
chr13	100295376	100295393	+	8835.53	11310.6	10073.1	3660.75	4447.64	3586.87	706.407	1194.31	974.125	0.241073	0.197311	0.010624	798.929	1131.04	1378.42	57.6224	480.604	138.78	0.0659414	0.169872	0.0484684	104.066	308.691	206.1	85.3409	148.01	0	0.0141004	0.273819	0.47235
chr13	111934232	111934265	+	1341.33	1070.49	1205.91	700.986	796.022	703.759	0	0	0	0.304164	0	0.00879865	173.355	167.686	84.1846	0	0	5.70328	0.0595579	0.0132348	0.084652	0	13.9837	0	0	4.81031	0	0.00259749	0.255949	0.808104
chr14	52924140	52924173	-	1879.64	987.881	1433.76	1242.51	1326.47	1351.84	7.9141	59.1441	39.928	0.468209	0.0265619	0.00184279	965.111	1116.23	1107.1	5.55397	7.58991	64.447	0.379657	0.023757	0.0110808	33.9948	372.666	101.745	36.3332	77.7051	0	0.0723557	0.18321	0.624911
chr14	65494501	65494518	+	332.236	365.596	348.916	59.8447	45.9515	36.9427	2.34492	19.8804	4.69741	0.0810423	0.158685	0.0236748	0.896666	0	0	0	0	0	0.00042831	0	0.490675	0	0	0	0	0	0	0	NA	NA
chr14	68750355	68750370	+	3485.69	4636.12	4060.91	954.596	763.738	909.055	63.899	39.2637	92.4802	0.115862	0.0693024	0.0114653	181.425	210.786	235.165	29.3897	0	80.4162	0.0302553	0.148953	0.0276829	58.2767	11.8862	7.82657	42.248	30.712	0	0.00619523	0.48334	1
chr14	71059613	71059634	-	603.765	567.117	585.441	225.877	72.1085	95.2594	0	13.9162	4.11023	0.117083	0.0438311	0.143264	0	108.087	22.3572	0	0	0.760437	0.0373521	0.00579581	0.385517	0	44.7479	0	0	7.03046	0	0.0147406	0.13578	0.712385
chr14	75576750	75576771	-	1300.24	1504.4	1402.32	607.935	401.546	676.052	1103.58	1190.34	1018.16	0.593968	0.662732	0.0196816	180.529	401.37	393.598	132.37	196.524	207.409	0.179678	0.354745	0.237686	48.5639	33.9105	59.6776	14.3643	20.7214	0	0.0210648	0.197958	0.169294
chr14	100743022	100743061	+	1073.93	1227.71	1150.82	465.256	702.233	402.148	60.6748	160.037	19.964	0.262177	0.132947	0.0392459	179.931	92.9346	42.5063	11.8022	18.7037	3.23186	0.0505596	0.0966394	0.206422	0	5.59349	0	0	21.8314	0	0.0039718	0.796043	0.758884
chr14	103430687	103430702	-	250.054	260.119	255.087	37.2205	171.081	53.5669	0	0	0	0.171098	0	0.202832	75.021	39.7329	12.9727	0	0	0	0.0834531	0	0.205205	0	9.08942	0	0	0	0	0.00593878	0	0.641148
chr15	41341167	41341185	-	2997.56	2905.62	2951.59	2040.56	1338.01	2390.99	43.381	9.94018	16.7345	0.329744	0.0119966	0.0398251	1439.75	976.824	1445.22	0	18.7037	115.586	0.225646	0.0336055	0.0420247	402.387	314.634	291.214	156.317	102.497	22.0478	0.0727912	0.217875	0.114034
chr15	43322818	43322845	-	1974.01	1775.67	1874.84	1917.59	1702.8	1448.42	36.0531	35.0391	40.2216	0.460495	0.0214887	0.0166503	887.4	556.934	721.504	0	0	51.7097	0.197132	0.0233184	0.0475387	34.6885	12.2358	44.0245	12.6744	44.7729	0	0.0131919	0.387122	0.757481
chr15	48810654	48810668	-	1088.59	773.497	931.045	1081.58	1135.36	1362.66	29.8977	58.3985	47.2677	0.665052	0.0364894	0.0143676	1758.06	1969.47	2227.99	0	2.43961	147.715	1.09298	0.0245926	0.0174405	1132.93	3507.47	1470.74	76.8913	170.581	32.5468	1.14408	0.0438135	0.427554
chr15	49078029	49078048	-	2523.46	2182.71	2353.09	4150.45	3234.28	4363.73	2064.41	2066.07	2192.22	1.27996	0.349878	0.0492884	3979.1	4126.84	5608.35	2990.12	2940.55	4246.09	1.69218	0.425965	0.221256	2327.6	1761.95	3912.31	1068.87	870.297	1912.21	0.839552	0.324922	0.47235
chr15	60867419	60867434	-	651.876	771.496	711.686	266.017	189.226	352.539	0	0	0	0.189171	0	0.0451505	14.0478	32.9985	31.4657	0	0	0.950546	0.018609	0.0119622	0.0987232	6.24393	0	0	0	0	0	0.00146224	0	0.641148
chr15	62237798	62237819	-	413.385	162.932	288.158	648.804	658.167	571.029	18.1731	17.8923	0	1.10707	0.0188423	0.00694766	193.082	230.316	126.967	12.265	24.3961	15.7791	0.348654	0.0869936	0.0719741	6.9377	32.5122	28.6974	11.8294	63.6442	0.69993	0.0834731	0.527807	1
chr15	66011634	66011656	-	21.8875	2.28676	12.0871	2.18944	4.94863	3.69427	0	0	0	0.149365	0	0.0625496	0	0	0	0	0	0	0	NA	NA	0	0	0	0	0	0	0	NA	NA
chr15	74222653	74222671	+	558.751	581.409	570.08	518.898	350.645	346.47	0	30.566	0	0.364446	0.0245199	0.0309504	149.743	191.93	153.74	0	0	13.1175	0.148672	0.0257949	0.0235112	0	7.69105	0	0	19.9813	0	0.0080902	0.722067	0.830204
chr15	76226155	76226172	+	1357.44	615.425	986.432	1108.22	1516.87	1182.69	19.9318	66.5992	17.9089	0.661007	0.0266958	0.0204378	1093.04	499.692	1137.46	9.25661	7.86098	82.5074	0.478123	0.0352055	0.0966612	807.549	63.2764	732.437	27.0387	70.6746	0	0.287395	0.0574455	0.474084
chr15	78825907	78825923	+	9327.59	10324.2	9825.87	8961.38	8107.5	8533.5	1738.17	2277.29	1824.94	0.533333	0.185747	0.00158793	6352.58	5932.66	5195.71	549.149	784.471	1029.63	0.336598	0.11909	0.0174405	1862.08	1760.55	938.211	305.03	543.566	143.836	0.0941947	0.178711	0.237602
chr15	82446586	82446607	-	3587.9	3553.34	3570.62	2224.84	2094.92	2215.51	4836.69	6100.04	5610.17	1.07741	0.71687	0.0227996	1530.01	1831.42	1259.18	4760.68	6088.46	5148.73	0.962413	0.7759	0.0251444	535.591	595.707	367.197	864.393	1474.18	2604.79	0.300688	0.767382	0.47235
chr15	89863584	89863607	-	1753.07	2193.29	1973.18	564.511	432.416	743.34	94.9692	123.01	121.545	0.175672	0.163249	0.0500616	58.5822	40.7431	92.4651	3.0084	11.927	33.2691	0.0202714	0.200856	0.119906	0	23.7723	7.82657	0	0	0	0.00266904	0	0.576163
chr15	93521864	93521893	+	1025.62	759.205	892.41	166.398	90.0178	186.033	0	0	0	0.0826317	0	0.0528607	0	27.9477	17.665	0	0	0.380218	0.00858964	0.00826689	0.268848	21.5069	0	0	0	0	0	0.00401663	0	0.641148
chr16	731731	731754	+	87.7565	91.1846	89.4706	18.9752	0	2.90264	0	9.19466	0	0.0578821	0.29591	0.595741	0	0.33672	0	0	0	0	0.000627245	0	0.490675	0	0	0	0	0	0	0	NA	NA
chr16	845188	845210	+	175.719	190.373	183.046	62.3991	107.456	92.8845	0	0	0	0.239229	0	0.0355717	39.1544	6.06095	16.2849	0	0	1.71098	0.0575549	0.0270677	0.240008	0	0	0	0	0	0	0	NA	NA
chr16	2321806	2321827	+	1890.79	1822.55	1856.67	1292.5	1462.67	1377.7	432.638	433.143	402.216	0.484817	0.234776	0.00879865	626.172	1705.82	1256.42	33.7866	49.0634	94.104	0.338004	0.0469952	0.120577	179.687	311.488	138.596	99.7052	97.6864	0	0.0742513	0.238637	0.380885
chr16	4897215	4897237	-	430.523	245.255	337.889	156.91	152.7	157.534	0	0	9.98199	0.235347	0.0209211	0.00139855	1.49444	6.06095	11.3166	0	0	1.71098	0.0101527	0.083126	0.240008	0	0	0	0	0	0	0	NA	NA
chr16	4920392	4920418	+	89.6149	132.346	110.981	5.1087	0.235649	13.4577	0	5.4671	6.75253	0.0465872	0.393906	0.674787	0	2.35704	0	0	0	15.7791	0.0272361	0.870036	0.554811	0	0	0	0	0	3.14969	0.00473009	1	0.641148
chr16	14403196	14403218	+	3106.17	3173.45	3139.81	1948.97	1594.4	1942.92	4394.67	5606.26	4963.11	1.08554	0.731726	0.0171845	1916.17	2381.28	4323.5	3589.95	4305.11	6954.95	1.24588	0.632697	0.244069	1980.71	1378.45	1954.03	920.161	1829.03	1324.97	0.498297	0.434005	0.581969
chr16	18863923	18863940	-	2387.18	1197.98	1792.58	2411.67	2490.34	2599.45	5.56918	0	27.8909	0.700565	0.00444067	0.00359968	1792.73	1816.94	1431.69	0	0	99.6172	0.477987	0.0193771	0.0234719	535.591	223.74	104.68	38.8681	59.2039	0	0.0894505	0.101937	0.486418
chr16	21277036	21277052	-	780.723	961.869	871.296	486.786	802.62	915.388	39.8636	0	27.0101	0.434538	0.0294382	0.0458094	303.073	159.942	600.885	0	0	35.7405	0.210346	0.032502	0.183832	21.5069	22.374	52.1772	39.7131	47.3631	0	0.035031	0.475477	1
chr16	27499374	27499410	-	2936.02	2860.74	2898.38	2035.82	2086.91	2332.4	439.086	891.882	590.112	0.48166	0.22935	0.00664746	636.932	1374.83	1102.68	1.85132	98.3978	104.56	0.190868	0.0617035	0.0881037	98.5154	91.5934	172.837	54.0774	28.1218	0	0.0255973	0.184657	0.263801
chr16	27705493	27705511	+	2997.56	2922.2	2959.88	1312.57	1213.59	1010.38	441.431	557.892	209.035	0.267179	0.254664	0.0138687	296.199	366.351	185.206	183.744	170.231	112.355	0.0739944	0.35487	0.188391	0	24.8211	11.7399	39.7131	6.66044	0	0.00466993	0.559158	1
chr16	28935435	28935462	-	189.348	129.202	159.275	58.0202	41.7098	11.8744	150.368	132.453	236.045	0.65973	0.822982	0.0517224	20.9222	11.7852	9.38451	30.5468	63.9721	40.6834	0.185522	0.762587	0.129847	0	0	0	4.2248	0	0	0.00442087	1	0.641148
chr16	29822134	29822157	+	42.7426	23.1535	32.948	6.93323	9.1903	59.9	0	0	0.880764	0.389018	0.0114527	0.31368	0.597777	0	4.96827	0	0	0	0.0281557	0	0.42551	0	0	0	0	0	0	0	NA	NA
chr16	30078939	30078961	+	1996.31	2119.83	2058.07	3154.26	3618.62	3204.52	167.075	200.295	374.912	0.868102	0.0692448	0.00432313	1719.51	1314.55	1171.68	37.2579	127.131	350.751	0.382307	0.109119	0.0286315	842.931	492.927	290.235	148.713	159.85	60.8939	0.161604	0.185141	0.422193
chr16	30718045	30718078	+	1160.24	1010.18	1085.21	178.075	179.8	269.154	0	0	0	0.0962991	0	0.0334548	1.79333	43.1001	31.7417	1.61991	1.08427	1.90109	0.0124769	0.0566869	0.252609	0	10.8374	0	0	0	0	0.00166441	0	0.641148
chr16	31202880	31202904	+	1706.19	1352.05	1529.12	1227.55	865.067	890.583	637.818	1426.91	1225.14	0.683734	0.524444	0.750616	391.245	608.452	299.2	6.24821	72.9174	67.4888	0.157558	0.101452	0.0924425	72.1521	44.0488	2.93497	0	0	0	0.0129852	0	0.486418
chr16	46702635	46702668	-	2638.27	1704.78	2171.53	1513.27	1842.77	1680.1	0	0	0	0.386529	0	0.0114653	1182.7	1204.45	914.438	0	0	77.3744	0.259338	0.0228989	0.0251444	188.012	353.788	134.356	36.3332	68.0845	0	0.0599098	0.13377	0.380885
chr16	50303337	50303358	+	1388.41	1752.8	1570.61	555.388	507.823	594.25	1170.7	870.014	525.523	0.448202	0.607581	0.273469	179.931	104.72	150.428	1324.16	252.093	453.791	0.261589	0.823506	0.312372	47.1764	34.6097	7.50047	269.542	0	29.747	0.0412341	0.770221	0.717524
chr16	53644724	53644746	-	1140.22	1198.84	1169.53	445.551	392.827	410.328	677.682	1480.84	1267.71	0.666216	0.732894	0.115135	410.972	617.88	445.212	220.77	399.826	649.223	0.391025	0.462782	0.723786	126.266	95.7886	0	0	25.1616	31.1469	0.039669	0.202284	0.581969
chr16	56279488	56279510	+	5575.33	5721.19	5648.26	16265.7	20214.4	16313.6	61412.3	54089	54069.5	6.56145	0.76258	0.00517819	19688.7	17472	16770.1	52908.5	47906.4	34363.6	5.58017	0.714817	0.0828982	26473.6	17802.7	14113.9	12720.9	10821	10424.8	2.72523	0.367776	0.47235
chr16	67201107	67201125	+	1560.41	1525.84	1543.13	2276.29	2176.45	1562.68	0	0	0	0.6497	0	0.023875	1110.97	1663.39	849.299	0	0	54.3712	0.397249	0.0147827	0.0837409	140.835	217.447	89.3534	106.465	10.7307	13.6486	0.0624792	0.226186	0.402864
chr16	75352785	75352814	-	3061.57	1687.06	2374.31	904.239	1187.67	1361.87	203.715	41.5002	75.7457	0.264971	0.0850286	0.0198733	347.01	156.238	444.384	19.6703	5.69243	45.8163	0.0715162	0.0698648	0.125749	62.4393	27.6179	171.206	22.8139	7.03046	0	0.0204345	0.10252	0.516356
chr16	87364682	87364706	-	2306.45	2259.89	2283.17	755.722	1020.36	1245.23	33.7082	55.4165	54.0202	0.230999	0.0452352	0.0343457	576.257	367.698	592.328	0.231415	0	34.5999	0.114688	0.0221698	0.050783	120.022	41.6016	28.3713	0	76.225	0	0.0194335	0.286323	0.641148
chr16	89427816	89427845	-	982.253	1137.95	1060.1	515.249	779.526	595.833	39.5705	34.0451	127.711	0.328889	0.0962394	0.0221703	156.319	62.6298	60.9993	0	0	14.2582	0.0462544	0.0484633	0.16625	0.69377	8.39024	0	0	0	0	0.00142817	0	0.641148
chr17	455270	455289	-	724.765	875.258	800.012	393.005	652.747	410.328	30.7771	31.8086	34.6434	0.323601	0.0625948	0.0485884	172.758	206.072	215.568	0	0	3.80218	0.124623	0.00635604	0.0236452	17.3443	169.902	50.2205	0	0	0	0.0494716	0	0.540789
chr17	1617245	1617267	-	396.04	499.086	447.563	122.609	244.603	298.972	162.679	110.833	158.831	0.409077	0.393566	0.300491	11.6567	98.6588	70.9359	4.85972	27.1068	19.0109	0.086479	0.219514	0.29214	0	56.9837	0	0	0	0	0.02122	0	0.641148
chr17	3497720	3497735	-	3313.27	2740.11	3026.69	2068.29	2279.2	1999.13	62.1403	147.612	170.575	0.370423	0.0565378	0.00417624	1519.25	1009.15	2127.8	4.85972	24.9383	162.924	0.267009	0.0397452	0.0862106	572.361	92.6422	508.075	51.5425	84.7355	17.1483	0.0730448	0.115662	0.47235
chr17	3831956	3831973	-	206.073	263.835	234.954	67.8727	106.042	51.192	0	0	0	0.159681	0	0.0605445	25.4055	4.37735	0.828045	0	0	0	0.0217141	0	0.382642	0	0	0	0	0	0	0	NA	NA
chr17	7123758	7123783	+	81.7684	64.0293	72.8989	33.5714	7.30511	4.4859	0	0	0	0.103711	0	0.273469	0	0	0	0	0	0	0	NA	NA	0	0	0	0	0	0	0	NA	NA
chr17	7847550	7847566	+	3443.98	3976.68	3710.33	1477.87	1536.19	2145.32	96.4348	79.7699	12.9179	0.240253	0.0353599	0.0276596	294.704	379.483	539.61	2.31415	30.0886	52.28	0.0583272	0.0652169	0.0722988	53.4203	25.8699	18.262	91.2556	18.5012	0	0.00931225	0.529436	1
chr17	11985226	11985245	+	483.59	710.611	597.101	59.4798	89.0753	70.1912	0	0	6.16535	0.0627788	0.0274123	0.0227996	1.19555	41.0798	15.1808	0	0	0	0.0160375	0	0.30881	0	6.99187	0	0	0	0	0.00195162	0	0.641148
chr17	26910870	26910887	-	2870.77	2811.57	2841.17	14259.1	14283.6	14209.2	2165.24	2198.02	2500.78	2.91053	0.138343	0.00129252	33791.2	33299.2	33646.8	1526.18	1599.03	4110.92	6.33384	0.0670178	0.00953513	30335.8	23594	27290	2660.78	2306.36	232.027	5.06944	0.0601623	0.0549582
chr17	26938584	26938611	-	3012.01	4120.75	3566.38	1361.47	1006.69	1165.54	1499.87	1528.3	1550.44	0.379111	0.564403	0.0947637	490.177	742.13	477.23	1101.54	647.853	2505.83	0.27875	0.713394	0.331003	11.7941	126.902	69.7869	517.96	337.832	91.6909	0.0540215	0.819646	0.486212
chr17	26943803	26943823	-	1999.2	2051.51	2025.35	757.547	591.007	470.492	36.6394	189.857	53.1394	0.172701	0.133244	0.022444	112.98	368.371	95.2252	0	0	17.6802	0.0489015	0.0297517	0.234192	15.9567	0	36.524	0	0	0	0.00431865	0	0.543871
chr17	26944249	26944266	-	3689.9	4084.73	3887.32	2778.77	2934.53	2797.09	716.08	388.909	894.269	0.450596	0.190231	0.00983907	1833.98	1882.6	1783.06	572.059	30.3596	1766.11	0.337344	0.301027	0.240008	459.276	598.853	489.161	428.394	137.279	922.158	0.130129	0.490205	1
chr17	30205825	30205859	-	2400.81	2060.66	2230.74	1469.12	1393.16	1741.06	7.9141	0	19.6704	0.345993	0.0059566	0.0133206	398.717	273.753	301.961	0	0	15.3988	0.0739539	0.0155571	0.0432685	71.4584	0	16.9576	52.3875	4.81031	0	0.0108794	0.392805	0.927973
chr17	30987484	30987515	-	913.081	794.078	853.579	278.424	251.673	307.416	14.3626	6.46112	25.2486	0.172526	0.0521425	0.00823841	12.2544	18.1829	46.9226	4.85972	0	7.79448	0.0175758	0.14058	0.240008	0	0	17.6098	0	0	0	0.00343842	0	0.641148
chr17	34949751	34949780	+	4743.6	5459.64	5101.62	4591.26	4650.76	4817.59	4278.3	5300.85	4679.5	0.925139	0.503514	0.87208	6103.9	5746.12	6892.1	1979.99	2865.19	2859.43	0.863997	0.291326	0.0165588	4218.12	2174.47	3246.07	940.44	1223.67	1240.98	0.426131	0.261051	0.331658
chr17	37339169	37339186	-	2064.24	2101.82	2083.03	1680.03	1278.87	1456.6	0	18.3893	70.7547	0.360424	0.0197894	0.0143485	394.832	308.772	193.211	0	15.993	27.1856	0.0752104	0.0459351	0.0837409	8.32525	4.89431	65.2214	0	0	0	0.00627619	0	0.606923
chr17	37882789	37882814	+	2083.86	1978.91	2031.38	2859.41	2684.28	2768.06	2400.02	2441.8	1687.84	1.21768	0.439962	0.154905	3343.37	2532.8	2408.78	228.407	427.746	355.314	0.762734	0.108802	0.0420247	777.717	275.13	307.845	166.457	139.499	17.8482	0.138206	0.192226	0.47235
chr17	38068049	38068069	-	1784.66	1850.28	1817.47	895.846	1112.97	1396.43	1936.61	2940.55	1280.34	0.87693	0.643905	0.220333	1177.32	724.957	1452.94	1395.2	2237.13	989.518	0.731519	0.579392	0.457476	1026.78	428.252	657.432	409.805	287.139	292.921	0.284492	0.319072	0.47235
chr17	62231918	62231947	-	1107.18	870.971	989.074	600.272	445.848	767.617	2156.74	2485.54	2233.62	1.46427	0.791276	0.00295873	199.06	380.156	547.062	874.981	1271.31	529.454	0.640671	0.703769	0.187995	61.7456	69.9187	129.138	54.9224	38.1125	77.3423	0.0726572	0.395142	0.591151
chr17	64502925	64502961	+	1799.11	1754.52	1776.81	2056.62	1644.12	1921.02	138.057	71.8178	95.4161	0.555962	0.0515081	0.0124804	886.504	1085.92	920.786	5.09114	2.71068	70.1503	0.278697	0.0262362	0.0174405	321.909	259.049	196.643	83.651	73.6348	0	0.0876931	0.168241	0.128821
chr17	71192498	71192529	+	3787.78	4211.64	3999.71	9608.73	8813.97	9966.35	1748.43	2862.52	1328.19	1.43045	0.173011	0.00332401	8842.92	10169.6	9080.62	1198.73	1814.53	2113.44	1.38426	0.154327	0.00675939	3062.3	3844.13	1842.51	2545.02	2362.23	390.211	0.585309	0.37714	0.578207
chr17	73489980	73489997	+	2909.39	3015.67	2962.53	4827.35	5551.41	3615.64	253.251	190.354	199.346	0.823472	0.0439254	0.0283018	8593.65	11420.2	6347.24	0	12.4691	463.296	1.50979	0.0177281	0.0662776	3939.92	4447.53	792.114	352.348	368.544	3.84962	0.557199	0.0731744	0.447259
chr17	73699850	73699868	+	872.609	792.649	832.629	364.907	482.137	449.382	59.5023	134.689	102.756	0.318944	0.186364	0.010768	92.3566	143.443	86.9448	9.95086	18.4326	8.74502	0.0720354	0.103171	0.0731951	0	8.04065	0	8.44959	10.3607	0	0.00537473	0.700545	0.6515
chr17	74211738	74211759	-	466.039	306.14	386.089	67.8727	72.8155	96.3149	1039.09	320.322	250.724	0.797372	0.871692	0.240198	1.79333	0	11.5926	74.0529	12.1981	25.0944	0.0538439	0.892682	0.28678	0	0	9.45711	0	0	0	0.00408243	0	0.641148
chr17	77078127	77078145	+	1336.17	1415.79	1375.98	3840.28	3277.4	3486.34	22527	17732	22674.7	8.90732	0.855802	0.0184468	7999.16	10033.2	8961.38	62720.7	40856.8	49373.8	21.796	0.849989	0.0557354	11034.4	16077.8	8656.19	21208.5	13550.7	43577	13.821	0.686529	0.557669
chr17	77756129	77756151	+	3039.47	3799.17	3419.32	2725.85	2756.86	3485.81	452.569	307.4	646.775	0.505718	0.135586	0.0126261	1603.24	1480.56	2118.69	99.2772	132.552	210.831	0.275159	0.0784144	0.0432685	438.463	143.683	264.799	146.178	177.982	26.5974	0.0583791	0.292858	0.486418
chr17	78187858	78187886	-	1169.54	1043.05	1106.29	2001.15	2182.58	2086.47	6955.03	5857.75	5935.47	3.76911	0.749377	0.0158562	2902.51	3486.39	4276.03	9305.67	6913.6	5356.52	4.85717	0.669209	0.128597	2187.46	2464.28	2792.78	1086.62	1262.52	1464.25	1.69604	0.33873	0.0951441
chr17	78650991	78651007	+	3020.89	3120.29	3070.59	1423.5	1655.67	1379.02	1360.64	991.781	777.128	0.41185	0.412448	0.12718	395.729	690.275	724.54	417.01	301.97	456.262	0.162064	0.393612	0.234192	58.2767	227.585	96.2016	45.6278	127.288	82.9418	0.0346254	0.401081	0.733763
chr17	79638746	79638775	+	291.558	359.022	325.29	45.6134	46.4228	98.6898	96.4348	16.4013	30.8267	0.171329	0.429628	0.659589	0.597777	0	8.83248	30.7782	0	0	0.0206014	0.765466	0.635363	0	0	0	0	0	0	0	NA	NA
chr17	79780678	79780711	-	330.997	237.823	284.41	97.7951	90.4891	31.1374	0	0	8.51405	0.133572	0.0373529	0.0973721	5.38	2.69376	0.55203	0	0	0	0.00505478	0	0.240008	0	0	0	0	0	0	0	NA	NA
chr17	80037168	80037185	-	277.311	249.829	263.57	189.022	159.299	159.381	3.51738	4.22458	0	0.325938	0.01502	0.0114653	64.8588	120.546	128.071	0	0	11.7868	0.205678	0.0362377	0.0768702	13.1816	8.04065	36.1979	0	0	0	0.0363093	0	0.47235
chr17	80049480	80049500	-	555.447	442.774	499.111	83.5637	194.175	77.8436	71.2269	32.5541	21.1383	0.160452	0.259977	0.197079	15.8411	10.1016	2.48414	3.93406	0	3.04175	0.0118219	0.197042	0.262207	0	0	0	0	0	0	0	NA	NA
chr18	2572853	2572890	+	2149.52	1546.99	1848.26	3564.05	2973.42	3626.72	107.573	130.962	126.243	0.94945	0.0346452	0.0124804	3707.12	5156.19	3187.42	6.24821	20.8723	218.626	1.10884	0.0199851	0.0545523	739.559	864.894	698.196	198.565	169.841	17.4983	0.242441	0.143536	0.0447425
chr18	2606555	2606582	+	71.6506	45.7352	58.6929	6.20342	0	0	0	0	0	0.0176155	0	0.449193	0	0	0	0	0	0	0	NA	NA	0	0	0	0	0	0	0	NA	NA
chr18	32835212	32835234	-	2059.49	1621.03	1840.26	1684.41	1490.24	1784.86	0	101.638	19.6704	0.460155	0.0238758	0.00596929	792.653	658.287	953.356	0	13.5534	86.1195	0.226777	0.039806	0.0327081	272.652	63.9756	262.516	41.403	55.1336	11.8988	0.0640833	0.153248	0.448126
chr18	47687971	47687988	-	1305.2	1237.14	1271.17	669.969	632.246	1255.26	48.9502	58.3985	84.5534	0.360479	0.0697984	0.0787524	222.074	205.062	364.892	4.16548	16.8062	42.3943	0.112153	0.0740782	0.0816073	27.7508	41.252	94.8972	11.8294	0	0	0.0230404	0.0673161	0.437624
chr18	67979144	67979161	+	1827.19	1792.82	1810.01	2544.13	2324.44	2082.51	21.6905	20.3774	29.3588	0.646637	0.0101711	0.0118794	3627.91	2709.58	2265.26	0	0	155.319	0.806449	0.0177344	0.050783	2538.51	1347.68	543.947	150.403	139.869	27.2973	0.437172	0.066889	0.45959
chr19	616935	616947	+	0.206486	0	0.103243	0	0.471298	0.263877	0	0	0	1.1868	0	0.242261	0	0	0	0	0	0	0	NA	NA	0	0	0	0	0	0	0	NA	NA
chr19	815379	815395	-	0.825944	0	0.412972	0	0	0	0	0	0	0	NA	NA	0	0	0	0	0	0	0	NA	NA	0	0	0	0	0	0	0	NA	NA
chr19	2438285	2438307	-	43.1556	38.3033	40.7294	0	0	0	0	0	0	0	NA	NA	0	0	0	0	0	0	0	NA	NA	0	0	0	0	0	0	0	NA	NA
chr19	2812922	2812944	+	589.311	637.149	613.23	104.728	142.568	110.037	31.3633	24.6019	0	0.112328	0.135411	0.0114653	5.08111	10.4383	33.3978	0	0	0	0.013295	0	0.264323	0	18.878	0	13.5193	15.911	0	0.0131295	0.609219	0.890894
chr19	3533380	3533396	+	2861.69	3072.84	2967.26	1644.27	1854.56	1983.82	490.381	727.372	470.622	0.402786	0.235444	0.00517819	586.121	1038.78	1137.46	65.722	35.5099	101.708	0.166556	0.0684384	0.0819271	189.399	476.496	188.816	75.2014	76.225	0	0.0565132	0.150503	0.437307
chr19	4445983	4446006	+	1312.84	1319.75	1316.29	143.408	168.253	107.134	14.9489	46.7188	13.5051	0.0625454	0.152181	0.0199132	6.87444	3.70392	3.31218	0	2.43961	0	0.0020677	0.149393	0.108749	0	0	0	0	0	0	0	NA	NA
chr19	10781654	10781676	+	1562.69	1966.33	1764.51	317.469	195.589	171.784	0	57.9015	260.413	0.0947531	0.317313	0.297287	38.2577	35.3556	24.5653	0	4.33709	24.9043	0.0120355	0.229488	0.131402	0	0	0	0	0	0	0	NA	NA
chr19	18478399	18478412	+	1981.65	1851.13	1916.39	1545.75	1093.88	1624.95	164.437	146.369	187.016	0.414182	0.104532	0.0294403	513.491	656.94	824.181	9.71944	21.9565	54.5613	0.18097	0.0414433	0.0504412	212.988	75.8617	68.8086	21.124	34.0422	0	0.0359029	0.133631	0.47235
chr19	18538326	18538353	+	1823.27	1801.11	1812.19	942.555	906.07	888.736	478.363	437.119	253.367	0.359253	0.299228	0.0254303	460.587	474.101	478.886	18.0504	5.9635	48.2877	0.136656	0.0486592	0.00625719	42.32	30.4146	13.3704	7.60463	35.5223	0	0.0118854	0.333717	0.641148
chr19	34890518	34890536	+	611.818	654.586	633.202	160.194	102.979	49.081	47.4846	110.087	7.92688	0.125751	0.346411	0.358157	24.8078	0.33672	0	0	0	0	0.00661834	0	0.486777	0	0	0	15.2093	0	0	0.00400327	1	0.641148
chr19	39973779	39973796	+	1985.98	2291.05	2138.52	1229.01	1116.03	1333.9	205.474	280.562	169.4	0.337802	0.151218	0.00535449	2434.75	1137.44	1024.29	21.753	6.50564	89.7315	0.367425	0.0250273	0.136613	1850.29	466.008	929.08	16.0542	29.6019	53.5447	0.260662	0.0296602	0.431199
chr19	46178235	46178257	+	1093.76	1125.09	1109.42	483.867	497.219	693.204	326.237	207.004	5.57817	0.332472	0.243467	0.050765	189.794	144.453	158.985	56.2339	48.2501	14.2582	0.0919359	0.194032	0.0188344	33.9948	12.935	39.459	0	0	0	0.012978	0	0.331658
chr19	47280231	47280258	-	1184.4	1244.57	1214.49	3094.41	4218.82	3879.25	17.88	12.9222	15.2666	1.54229	0.00409918	0.0183749	8049.67	9674.63	6791.9	12.9593	0	408.164	3.4222	0.0168873	0.0366105	18401.6	29889.9	21944.7	507.821	566.137	20.9979	9.78893	0.0153503	0.16063
chr19	48625925	48625954	-	880.456	825.807	853.131	855.707	552.832	581.056	171.472	159.291	228.412	0.497924	0.21939	0.0495816	704.182	808.127	899.809	139.543	58.5507	388.583	0.585841	0.195638	0.0407476	404.468	182.488	513.945	22.8139	36.2624	67.5433	0.239807	0.103151	0.345535
chr19	50335260	50335278	+	293.829	252.116	272.972	3.28416	12.2537	3.69427	0	0	0	0.0117424	0	0.18732	0	0	0	0	0	0	0	NA	NA	0	0	0	0	0	0	0	NA	NA
chr19	53589664	53589683	-	199.052	275.841	237.447	52.9115	23.5649	192.102	442.017	805.403	1289.15	1.96897	0.904255	0.106645	1.19555	14.4789	645.599	264.971	871.755	2193.67	2.8018	0.834337	0.319226	45.0951	65.7235	302.954	24.5038	481.771	557.495	1.03711	0.719959	0.624911
chr2	3302910	3302938	-	377.663	343.014	360.339	222.228	208.549	249.363	895.466	1002.96	930.381	1.62299	0.80617	0.00458171	54.9955	52.1915	103.23	385.538	433.438	229.652	0.582343	0.832876	0.0837409	0	5.94309	11.0876	0	0	13.2987	0.0140282	0.438475	1
chr2	3309898	3309937	-	4095.44	4046.43	4070.93	9064.65	8783.57	9505.36	1078.96	900.083	939.188	1.23935	0.0964008	0.00332401	5113.69	5760.26	7295.36	245.069	336.396	697.321	0.796217	0.0657538	0.0391269	1735.81	2187.06	1806.63	436.844	527.654	10.149	0.274472	0.14538	0.0490999
chr2	27196112	27196137	+	4397.74	4109.31	4253.52	4616.8	3816.57	4215.96	3525.88	4663.93	3538.03	0.955175	0.481099	0.563826	5027.31	5753.86	6380.92	4168.25	6317.52	3228.62	1.20984	0.44417	0.405909	5221.32	5615.52	9113.39	1913.83	2882.49	1871.96	1.043	0.250513	0.314423
chr2	27668141	27668156	+	4210.04	4358.57	4284.3	4445.3	4332.87	5364.87	485.984	323.056	263.936	0.591929	0.0705162	0.0125464	2165.75	2368.49	2713.78	100.434	7.58991	173.76	0.292922	0.0374225	0.0188344	600.111	355.187	400.134	111.535	208.324	0	0.0651716	0.190927	0.183686
chr2	27995738	27995756	+	3397.73	3613.37	3505.55	1185.95	1525.12	1173.46	99.3659	158.297	39.0472	0.198791	0.0709624	0.0149234	270.195	275.1	331.494	0	0	21.4823	0.0427071	0.0239152	0.0174405	27.7508	63.9756	29.6758	0	21.4614	0	0.00679226	0.150223	0.37894
chr2	33741811	33741833	+	3769.81	3736.57	3753.19	11383.6	11327.9	11726.1	116.367	194.33	224.888	1.55304	0.0153142	0.00129252	18983.6	17144.8	16382.9	7.63671	78.3387	1088.76	2.38401	0.0218815	0.00906066	12075.8	10409.8	9932.9	1384.04	1165.21	53.5447	1.55518	0.0743203	0.0350112
chr2	37449643	37449667	-	710.724	481.363	596.044	216.39	153.407	319.818	0	0	3.22947	0.193734	0.00466117	0.0585807	8.06999	17.1727	28.9816	0	0	2.85164	0.0159596	0.0499622	0.164884	0	0	0	0	0	0	0	NA	NA
chr2	38973835	38973853	-	1122.04	1005.89	1063.97	1064.8	1029.08	1570.59	1905.54	1896.59	2100.62	1.49867	0.616976	0.0529989	665.924	431.001	639.803	447.326	72.3752	429.076	0.420675	0.353296	0.219085	58.9705	53.1382	31.3063	63.3719	21.8314	131.587	0.0564249	0.601852	0.750095
chr2	44457132	44457159	+	2924.25	1522.98	2223.62	1730.39	2335.52	1763.75	0	28.578	0	0.439092	0.00487826	0.0215614	1052.39	507.773	412.367	0	0	27.7559	0.149927	0.013876	0.139339	129.041	55.2357	49.2422	33.7984	25.5317	0	0.0219499	0.202596	0.457841
chr2	55199835	55199855	-	2423.32	874.115	1648.72	1164.05	893.345	1021.2	76.2099	116.052	73.9842	0.338126	0.0795988	0.0149234	553.542	446.827	413.471	0.925661	74.5438	41.0636	0.154703	0.0761468	0.0208873	156.792	83.5528	0	51.5425	40.3326	0	0.0335837	0.276549	0.641148
chr2	63217380	63217402	+	2041.53	856.678	1449.1	683.471	615.515	629.082	109.039	177.681	121.545	0.26871	0.174746	0.00158793	66.6522	152.871	109.026	9.25661	21.4144	16.3494	0.0431956	0.125198	0.113261	0.69377	14.3333	34.2413	0.844959	0	11.8988	0.00713225	0.205505	0.631591
chr2	88856826	88856851	-	3767.75	1456.95	2612.35	3203.15	2656.47	3184.99	407.137	770.612	336.452	0.673647	0.143406	0.00432313	1539.28	2129.41	2147.12	30.3154	269.171	147.145	0.399541	0.0713189	0.0308598	872.069	1204.35	979.3	149.558	69.5645	31.4969	0.210943	0.0757996	0.0819492
chr2	97483765	97483787	+	3504.89	3789.45	3647.17	1535.16	982.656	1309.88	606.455	352.876	421.005	0.237994	0.26504	0.0351895	351.792	525.956	383.385	71.5073	28.4622	45.4361	0.0642753	0.103378	0.0484684	40.9325	48.2439	87.7228	37.1782	2.59017	0	0.00990117	0.183546	0.341686
chr2	97504178	97504192	-	1662.42	1324.61	1493.51	223.688	261.335	350.164	337.668	238.564	230.467	0.183224	0.491325	0.882712	36.1655	25.254	32.0178	15.2734	3.79496	20.7219	0.0148674	0.298664	0.0961411	0	0	0	0	10.7307	0.349965	0.00123653	1	0.641148
chr2	122370427	122370452	-	4308.53	3667.97	3988.25	3339.99	3374.96	3228.53	55.6918	64.3626	200.521	0.428929	0.0312328	0.000222992	3241.45	2411.25	2293.13	7.63671	2.71068	172.429	0.33969	0.0224856	0.0404872	829.749	854.406	192.729	113.225	126.178	0	0.0884384	0.113124	0.431199
chr2	129043687	129043701	-	3260	4019.27	3639.63	2383.21	2213.21	2027.1	496.243	570.815	982.052	0.397138	0.236273	0.00879865	1023.99	1159.66	813.417	310.559	127.131	1584.94	0.229863	0.402938	0.627676	46.4826	147.528	36.524	225.604	164.661	279.622	0.0412323	0.74397	0.237602
chr2	134884738	134884760	+	1719.41	1715.07	1717.24	825.419	853.284	1043.1	251.493	380.957	406.619	0.365012	0.276284	0.0124804	307.556	250.856	214.464	12.0336	7.04777	14.8285	0.0783026	0.0420308	0.041265	98.5154	65.3739	24.458	11.8294	0	0	0.0194282	0.0590949	0.404321
chr2	135026071	135026100	+	2946.55	2423.4	2684.97	1547.21	1566.83	1787.5	1933.97	2753.43	1427.43	0.683828	0.555068	0.438556	521.86	914.53	830.529	659.765	1691.47	322.615	0.306692	0.541181	0.845028	120.022	336.658	320.237	89.5657	416.277	4.89951	0.07993	0.396644	0.802835
chr2	136092843	136092865	-	2075.18	2018.35	2046.77	795.862	825.478	889.792	838.895	745.016	819.991	0.400227	0.489092	0.449193	587.914	635.727	997.519	118.022	131.197	230.412	0.219923	0.177589	0.0842196	114.472	146.829	353.174	185.891	79.1852	0	0.0716212	0.301377	0.581969
chr2	171678699	171678713	+	714.028	638.293	676.16	115.675	314.356	132.466	1344.81	696.309	1182.87	0.93333	0.851446	0.0504398	172.459	1.6836	26.7735	46.9773	114.933	161.213	0.12917	0.616601	0.629407	0	5.94309	0	0	0	0.69993	0.00163744	0.105363	0.690086
chr2	172605839	172605862	+	307.045	235.537	271.291	120.784	286.785	339.081	0	0	0	0.458703	0	0.0819668	38.2577	99.669	113.994	0	0	7.03404	0.159088	0.0271632	0.125318	0	12.2358	47.6117	0	0	0	0.0367671	0	0.591151
chr2	175938045	175938067	-	519.518	268.695	394.107	485.326	557.781	605.861	0	15.6558	0	0.703965	0.009405	0.0120357	136.293	162.636	167.265	0	0	11.9769	0.202217	0.0250473	0.0165588	0	10.1382	3.91329	13.5193	0	0	0.0116596	0.49035	1
chr2	183601987	183602007	+	4561.48	3991.83	4276.65	4554.77	3867.7	4401.46	4016.26	6191.24	4786.07	1.08408	0.538998	0.408448	5652.88	4443.35	5440.53	7276.16	9854.96	14024.9	1.81968	0.667256	0.178509	7922.16	5119.09	5253.59	24606.9	27637.5	13449.2	3.27313	0.782174	0.314423
chr2	191855144	191855173	-	1364.67	1396.07	1380.37	410.155	439.014	649.4	0	0	0.293588	0.180974	0.000195874	0.0355717	331.467	396.992	412.367	0	0	37.8317	0.142312	0.0320973	0.0135682	67.2957	60.13	62.6126	11.8294	18.1312	7.34927	0.0274502	0.164109	0.0350112
chr2	197169346	197169366	-	3974.65	4126.46	4050.55	4308.82	3253.37	3630.41	2574.13	2430.62	2019.01	0.749542	0.385574	0.0426242	1854.6	2885.35	2369.31	993.929	795.043	449.228	0.384617	0.239445	0.0484684	574.442	283.171	429.809	100.55	98.4264	38.8461	0.0627587	0.155924	0.262149
chr2	209475252	209475276	+	98.0808	22.2959	60.1884	16.7857	10.3685	2.37489	24.3285	0	10.2756	0.17759	0.539566	0.872463	0	0	0	0	0	0	0	NA	NA	0	0	0	0	0	0	0	NA	NA
chr2	219267414	219267436	+	347.722	374.171	360.947	126.258	28.5135	224.031	0	0	0	0.174911	0	0.182521	27.1989	42.4267	17.1129	0	0	0	0.0400514	0	0.111084	0	0	0	0	0	0	0	NA	NA
chr2	232323079	232323098	-	2450.37	2564.6	2507.49	633.478	673.956	619.318	2.63803	38.5182	5.87176	0.131193	0.0238264	0.00119725	120.153	140.749	79.7684	0	0	5.51317	0.02301	0.0159256	0.0607868	18.038	15.3821	0	0	0	0	0.00222136	0	0.486418
chr2	234078222	234078250	+	1573.01	1737.65	1655.33	490.435	493.92	432.758	143.333	99.1533	91.3059	0.176289	0.19064	0.00250401	238.513	215.837	46.0945	10.8765	12.7402	31.9383	0.0559807	0.0999192	0.196263	0	0	9.45711	0	0	0	0.000952187	0	0.641148
chr2	236508531	236508565	+	215.984	223.817	219.901	9.85249	24.2718	25.3321	9.9659	6.95812	0	0.0578902	0.221575	0.106778	21.8189	0	0	0	0	0	0.0165369	0	0.490675	0	0	0	0	0	0	0	NA	NA
chr2	242439587	242439604	-	5923.67	7168.14	6545.9	8825.64	8846.02	8361.98	26293.6	27172.7	30251	2.79439	0.762793	0.0118794	7684.73	9709.98	7572.47	17589	17865.3	15771.5	1.93996	0.672316	0.0121569	2362.29	5496.65	2329.06	2019.45	2364.45	5589.64	0.513338	0.494682	1
chr20	1115411	1115441	+	3070.24	2798.71	2934.47	2378.1	3481.71	2509.2	529.659	323.304	504.384	0.552419	0.139553	0.0320523	8983.99	3942.31	5318.81	28.9269	54.2136	433.069	1.06557	0.0275145	0.10973	15270.6	7177.15	7170.45	390.371	263.827	74.5426	1.72359	0.0240137	0.331658
chr20	2842413	2842453	+	2864.99	3313.23	3089.11	2348.54	1679	1822.33	4265.99	3849.09	3606.14	0.948012	0.667074	0.00984339	853.626	2949.33	1013.8	1696.97	1400.34	1247.12	0.494273	0.474221	0.900793	147.079	848.463	187.512	115.759	118.408	162.384	0.0852243	0.251044	0.641148
chr20	3260194	3260222	-	1524.9	1807.4	1666.15	687.485	621.877	710.62	321.547	384.188	349.957	0.307663	0.343239	0.00596929	118.061	119.872	136.903	159.214	167.52	88.781	0.0790597	0.525734	0.710018	0	26.5691	48.59	31.2635	17.3911	0	0.0123852	0.392966	0.841758
chr20	9149591	9149613	+	3710.96	3989.26	3850.11	3950.12	3255.72	3754.17	77.0892	255.214	158.831	0.495706	0.0428895	0.00983907	4627.39	5875.42	6248.71	12.0336	17.6194	486.109	0.74748	0.0298693	0.0251444	2843.76	2431.77	3878.72	488.386	222.385	14.3486	0.427666	0.0733973	0.146191
chr20	31017216	31017234	+	1792.09	2298.77	2045.43	1876.72	1605.48	1486.42	2019.85	999.982	1430.95	0.767516	0.472513	0.656532	873.353	1147.54	926.859	644.723	481.959	853.21	0.401517	0.401793	0.136947	58.2767	176.195	86.0923	112.38	59.2039	69.993	0.0458046	0.429744	0.773863
chr20	33167699	33167718	-	1793.74	1904.87	1849.31	5433.83	3762.6	5049.28	22346.2	26844.2	24834.9	7.95532	0.838614	0.00792114	8298.94	7168.42	7131.13	33139.1	31451	58471.9	13.1275	0.844855	0.113261	6753.16	5776.68	4616.7	19865	10453.9	19798.6	6.06209	0.745086	0.331658
chr20	34309770	34309790	-	1293.43	1521.84	1407.63	499.922	473.418	817.753	3.81049	45.7248	40.2216	0.222697	0.0477214	0.050338	63.3644	105.73	183.274	0	8.13205	42.2042	0.047681	0.124996	0.148393	24.282	15.0325	0	10.9845	0	0	0.0059555	0.218384	0.612941
chr20	42163911	42163945	+	6569.14	6728.8	6648.97	6834.34	8997.54	7583.28	6635.83	6636.31	5099.04	1.04744	0.439645	0.135242	7135.37	5520.52	5675.42	1341.51	1426.36	1281.15	0.560997	0.180919	0.0405914	2369.23	1142.47	2095.57	438.534	714.887	23.7976	0.170063	0.173516	0.236223
chr20	45878458	45878489	-	566.597	566.26	566.428	136.475	83.6553	210.31	0	21.3714	0	0.132942	0.0473015	0.0799269	24.8078	41.0798	74.8001	0	0	4.1824	0.0426268	0.02887	0.148393	136.673	149.626	19.2403	0	0	0	0.0899022	0	0.448126
chr20	47630214	47630231	+	349.374	422.193	385.784	125.528	124.658	64.122	18.7594	42.9913	36.4049	0.178193	0.237974	0.0772653	37.0622	16.4993	22.9093	0	0	0.380218	0.0332012	0.00494748	0.102339	0	0	0	27.8837	0	0	0.0120463	1	0.641148
chr20	57485403	57485428	+	249.228	226.675	237.952	495.179	467.056	543.85	0	9.69167	0	1.06168	0.00639387	0.00831842	259.136	425.614	362.96	0	0	39.5427	0.761535	0.0363694	0.0470388	298.321	958.235	273.604	13.5193	31.082	0	1.103	0.0283226	0.47235
chr21	18974526	18974550	-	2807.18	2032.65	2419.91	2262.06	2196.25	2275.94	843.585	248.504	483.246	0.572306	0.189581	0.0198733	2042.9	1585.28	1255.59	873.824	104.09	577.742	0.443503	0.241583	0.064507	714.584	726.105	398.177	565.278	445.139	458.454	0.227814	0.444071	0.641148
chr21	44488618	44488635	-	809.012	563.687	686.349	137.57	319.54	295.014	0	0	0	0.182639	0	0.0654085	92.6555	12.4586	50.2348	0	0	1.14066	0.0380005	0.00728902	0.220927	0	0	0	0	0	0	0	NA	NA
chr22	19067415	19067446	-	4173.7	4514.93	4344.31	1847.16	2064.05	1948.46	1086.58	1455.49	833.203	0.354292	0.365489	0.0493045	222.672	235.367	270.495	90.4834	646.227	145.434	0.0617926	0.547685	0.862417	42.32	48.5935	44.6767	26.1937	249.766	18.5482	0.0165004	0.684746	0.778246
chr22	21354054	21354076	-	1105.73	1237.42	1171.58	188.292	303.751	383.94	30.1908	13.9162	310.91	0.17512	0.288397	0.240198	56.4899	125.26	113.166	5.32255	1.35534	889.901	0.1695	0.752482	0.636417	0	11.187	21.8492	28.7286	20.7214	435.007	0.0736176	0.936161	0.641148
chr22	22048937	22048954	+	3823.09	3776.59	3799.84	3450.92	3288.48	3092.37	4921.4	7643.25	5239.37	1.21215	0.644238	0.109373	1927.23	3519.06	3137.46	2969.98	4909.59	2822.93	0.845925	0.554929	0.513109	470.376	647.796	1071.91	294.891	345.973	732.827	0.156313	0.385459	0.591151
chr22	24494138	24494155	+	375.185	315.287	345.236	144.868	173.673	175.214	0	59.6411	0	0.267158	0.107773	0.0183583	85.4821	27.2743	164.505	0	52.8583	11.2164	0.164784	0.187717	0.271426	26.3633	18.1788	12.7182	0	19.6113	0	0.0371106	0.255117	0.48873
chr22	29001342	29001358	-	4497.47	3788.88	4143.17	4337.28	3727.26	4738.96	520.572	263.912	399.573	0.562675	0.0846507	0.0124804	1985.82	2032.78	1993.66	24.9929	5.1503	149.806	0.249092	0.0290606	0.00646393	224.782	154.171	134.682	135.193	70.6746	0	0.0289433	0.286126	0.404321
chr22	31500337	31500369	+	619.251	606.278	612.765	455.404	493.684	453.604	656.284	1163.5	1076.88	1.16939	0.673744	0.106645	651.577	532.69	980.406	208.968	349.678	1066.89	1.03091	0.428878	0.656103	165.811	421.26	569.057	36.3332	26.6417	160.634	0.375277	0.162066	0.404321
chr22	38243738	38243760	-	612.85	574.835	593.842	141.949	119.71	123.23	0	11.9282	4.40382	0.112606	0.0407059	0.00453671	129.12	20.2032	130.279	0	0	11.4066	0.0816739	0.0391966	0.196263	0	25.5203	30.328	21.124	23.3115	0	0.0281455	0.443098	0.973041
chr22	38958453	38958479	-	29.9405	31.1571	30.5488	0	0	10.8189	0	0	0	0.0590255	0	0.449193	0	0	0	0	0	0	0	NA	NA	0	0	0	0	0	0	0	NA	NA
chr22	41663384	41663403	-	1361.57	1122.51	1242.04	1001.67	1003.16	1210.67	4.98295	22.3654	39.6344	0.440468	0.0204062	0.0124804	396.027	374.095	864.203	0	0	47.3372	0.225659	0.028149	0.134806	49.2577	66.7723	526.989	38.0232	50.3233	13.6486	0.0999718	0.136904	0.641148
chr22	42070817	42070839	-	5747.74	6069.92	5908.83	10557.5	9326.74	10237.9	1771.29	1196.8	1488.49	0.975339	0.128882	0.00366041	22256.4	22917.1	19439.7	650.277	570.599	2347.66	1.92316	0.0523385	0.00906066	51346.6	56391.8	37618.1	1516.7	1091.2	708.33	4.19352	0.0223056	0.132774
chr22	42267326	42267349	+	2420.63	2763.84	2592.24	2757.97	2881.98	3040.65	1989.66	2847.86	1762.7	0.982474	0.431929	0.192505	3006.22	2173.19	2880.77	1497.26	2198.91	1840.26	0.874187	0.407191	0.119906	1457.61	411.821	732.763	517.115	497.683	170.783	0.243533	0.313002	0.571394
chr22	46486938	46486960	+	1545.55	1565.86	1555.7	804.62	953.199	606.388	0	13.4192	0	0.254721	0.00564396	0.0286566	227.454	248.162	271.323	0	0	18.6307	0.0820176	0.0243357	0.00937867	0	7.34146	14.0226	17.7441	31.8221	0	0.00759895	0.698802	0.641148
chr22	47050339	47050370	+	324.802	260.977	292.89	131.002	106.278	174.686	143.919	44.2338	29.6524	0.358367	0.345849	0.239556	173.057	38.386	204.803	17.1247	0	14.6384	0.254936	0.0708985	0.191454	80.4774	0	81.5268	43.0929	0	0	0.116709	0.21011	0.582183
chr22	47188799	47188816	+	1934.98	2035.22	1985.1	2257.68	2605.57	2772.02	1203.53	1228.61	1536.05	0.974213	0.341983	0.0124804	1102.3	1197.37	1595.37	192.538	36.5942	190.299	0.362238	0.0972149	0.0388884	95.7403	25.5203	275.561	136.038	97.3164	13.2987	0.0540254	0.383315	0.808104
chr3	15117316	15117339	-	10623.3	12293.1	11458.2	30760.2	27819.8	28561.7	16594.1	17506.4	17063.3	2.01174	0.369933	0.0114653	34116.9	40673.4	40226.2	12191.9	16740.4	11242.5	2.25736	0.258872	0.0135682	96815	118560	153277	27127.4	35375.8	16326.2	6.50891	0.176163	0.15396
chr3	41247511	41247530	+	2314.5	1565.57	1940.04	1840.23	1891.79	1905.72	302.495	714.45	340.269	0.600929	0.194028	0.0174158	618.998	728.661	684.793	15.2734	44.9973	165.585	0.194009	0.100011	0.0119985	51.339	24.8211	114.138	78.5812	17.0211	0	0.0245614	0.334391	0.641148
chr3	48643116	48643150	-	1513.34	1358.05	1435.69	448.835	310.821	178.381	134.247	80.0184	13.5051	0.135336	0.195375	0.0968429	8.66777	42.4267	16.0089	23.6044	26.0226	0	0.013551	0.425142	0.747014	0	0	3.91329	0	0	0	0.000454285	0	0.641148
chr3	49167960	49167994	-	5414.47	5863.26	5638.87	2882.76	3457.44	3085.77	234.199	167.74	287.129	0.298968	0.0681231	0.0102845	2225.23	1670.13	2122	11.3394	10.8427	190.87	0.184151	0.0341955	0.0235112	505.759	188.431	574.601	192.651	168.731	6.29937	0.0483688	0.224679	0.409724
chr3	49713604	49713631	+	3778.07	3562.78	3670.42	3329.78	4272.31	3920.68	52.7607	113.815	32.5883	0.53227	0.0169907	0.0139796	8029.04	6800.39	6556.19	6.24821	0	433.449	0.991044	0.0201462	0.0174405	2571.81	2476.52	2343.73	547.534	309.34	20.6479	0.375505	0.106114	0.0482624
chr3	49752771	49752795	+	1033.46	1211.41	1122.44	313.455	296.211	320.346	94.9692	205.762	6.16535	0.183664	0.248116	0.0864573	40.35	71.7213	280.431	31.7039	174.568	20.7219	0.0919868	0.366417	0.646149	32.6072	12.5854	0	0	0	0	0.00671048	0	0.557669
chr3	50013017	50013048	+	1882.94	415.333	1149.14	902.05	797.2	885.834	164.731	223.405	142.097	0.451833	0.170202	0.0021963	225.661	309.782	288.16	101.128	79.423	215.774	0.176934	0.324876	0.108749	58.9705	67.4715	53.1555	215.465	9.2506	54.2446	0.0665074	0.608342	0.861281
chr3	51710872	51710909	+	53.4798	66.8878	60.1838	0	3.77038	0	0	0	0	0.0104413	0	0.449193	0	0	0	0	0	0	0	NA	NA	0	0	0	0	0	0	0	NA	NA
chr3	53211467	53211482	+	1597.17	1754.23	1675.7	1346.14	1300.78	1075.56	488.622	775.831	274.505	0.523308	0.292497	0.0332586	189.196	362.984	288.988	111.311	269.442	80.9865	0.129588	0.354391	0.240008	0	116.065	75.3308	161.387	31.8221	0	0.0382532	0.502358	1
chr3	126746902	126746929	+	1695.87	1870.86	1783.36	384.977	440.428	438.563	0	11.6797	33.469	0.122345	0.034488	0.00295873	26.9	70.3744	16.0089	0	0	1.33076	0.0107114	0.0116108	0.21867	0	0	0	0	0	0	0	NA	NA
chr3	141153243	141153260	+	2458.63	1992.06	2225.34	7718.51	7281.55	7148.68	75.9167	63.3686	14.0922	1.67031	0.00687727	0.00416616	5371.03	5684.16	5843.52	87.475	61.8036	403.412	1.30702	0.0316703	0.000937385	2341.48	1930.1	1873.16	277.992	213.874	14.3486	0.498122	0.0761115	0.0463011
chr3	150461282	150461309	-	4559.83	4723.31	4641.57	5939.22	5642.61	6906.44	1221.41	1023.59	928.913	0.777833	0.146519	0.0124804	6748.9	8511.6	6819.51	705.817	232.305	825.264	0.856155	0.073957	0.0236452	5824.9	9506.49	5718.62	624.425	308.97	47.9452	0.791088	0.0445429	0.213495
chr3	172412484	172412507	-	4446.67	4357.14	4401.91	6770.85	5222.45	5304.71	26149.1	26919	21588.7	3.48163	0.811886	0.0126454	7291.09	9666.21	7505.4	66881.3	72536.2	47216.8	7.99264	0.884116	0.0515646	13887.2	20084.8	12196.4	21786.4	23073.6	45902.8	5.18455	0.662835	0.48873
chr3	176776021	176776056	-	561.848	248.685	405.267	332.065	640.493	422.202	0	0	0	0.573598	0	0.05221	65.7555	59.9361	55.479	0	0	3.61207	0.0759922	0.0195477	0.0119187	0	0	8.15268	23.6589	0	0	0.0130826	0.743719	0.808104
chr3	183005699	183005729	+	1549.47	989.311	1269.39	401.398	395.654	797.171	11.4315	0	46.0933	0.216869	0.0348266	0.0791504	153.33	73.0682	134.143	0	0	10.456	0.0487107	0.0281835	0.0840844	40.9325	0	0	0	0	0	0.00537429	0	0.641148
chr3	186757078	186757108	+	1807.58	2062.95	1935.26	4919.67	4370.81	4445.26	11067.4	13875.7	13321	4.47828	0.73585	0.019781	839.279	1474.5	1770.91	4581.56	8314.48	3231.48	1.7407	0.79791	0.17934	5264.33	2848.14	4609.2	9616.48	10062.4	14120.4	4.00643	0.726539	0.169764
chr4	1737266	1737288	+	487.307	463.069	475.188	166.033	165.19	173.367	503.864	716.687	985.282	0.950649	0.813834	0.0739806	28.6933	171.054	33.3978	210.125	534.004	689.716	0.584677	0.86014	0.153728	0	620.178	5.86993	31.2635	288.989	509.549	0.510622	0.569977	1
chr4	2945653	2945674	-	3361.18	1641.9	2501.54	3786.64	4735.83	3361.26	7910.88	6683.53	7990.59	2.2965	0.655231	0.0124804	1838.16	2311.24	2963.02	1445.42	1874.98	2095.19	0.834689	0.432278	0.28872	21902.3	6819.87	30247.8	1546.28	5001.99	3363.87	4.58932	0.1439	0.453431
chr4	7064731	7064768	-	3571.38	3478.74	3525.06	2506.18	2397.02	2477.27	1643.2	1117.77	1188.15	0.53567	0.348567	0.0303032	1044.02	1080.87	1308.86	324.444	256.431	231.743	0.200771	0.191368	0.0253935	244.207	204.162	176.098	73.5115	101.387	5.24948	0.0380426	0.223893	0.147914
chr4	41025266	41025283	-	1825.34	1006.46	1415.9	564.146	388.114	358.08	500.64	546.461	411.61	0.325948	0.526791	0.582649	76.5155	94.9549	25.1174	40.4977	70.7488	82.8876	0.0459922	0.49686	1	0	0	0	0	18.8712	0	0.00222135	1	0.641148
chr4	41204056	41204077	-	1491.03	1528.13	1509.58	2803.58	3454.38	2839.58	10266.6	8927.77	9573.03	4.18051	0.759738	0.00435187	5029.4	4138.96	5568.88	27325.3	22655.1	21921.7	9.56548	0.829901	0.0275637	2813.93	3241.08	2300.36	13069.8	14264.4	17477.6	5.86998	0.842847	0.114034
chr4	41945741	41945764	+	524.681	539.39	532.035	136.475	24.5075	31.1374	15.8282	13.9162	29.0652	0.0786069	0.234367	0.376535	0	5.38751	0	0	0	3.61207	0.00281923	0.40136	0.862417	0	0	0	0	0	0	0	NA	NA
chr4	47852439	47852457	-	3926.74	3648.82	3787.78	5889.6	5087.89	5126.33	2570.62	2301.4	3867.14	1.09312	0.351776	0.0332586	2717.5	2826.09	2494.35	469.773	1184.57	1161.38	0.477573	0.259426	0.0364429	280.977	504.813	439.593	168.992	217.944	310.069	0.0845873	0.362573	0.404321
chr4	69192020	69192043	-	1761.32	1419.22	1590.27	1927.44	1373.13	1598.04	256.475	75.7939	1.46794	0.548369	0.0637836	0.0124869	1088.55	1258.66	826.113	7.40529	0	50.3789	0.338632	0.0178837	0.0435418	200.5	780.642	105.659	51.5425	0	0	0.119303	0.0452786	0.548296
chr4	71845138	71845162	+	6201.18	6302.03	6251.61	7659.4	7643.27	8218.7	1512.18	1764.63	1506.4	0.754595	0.168991	0.0023402	5206.94	4142.32	4320.19	642.409	823.505	730.59	0.422983	0.138441	0.0287729	1377.13	1812.99	1344.87	411.495	430.708	279.622	0.15081	0.198314	0.12453
chr4	76716492	76716509	+	4898.05	3435.86	4166.96	3070.69	3316.05	2920.85	855.895	1131.19	659.692	0.478142	0.221407	0.00321573	3612.07	2666.48	2427.83	93.2604	340.191	457.213	0.383855	0.092806	0.0432685	691.689	269.187	412.2	158.007	65.4943	60.8939	0.0662942	0.171584	0.380885
chr4	80901846	80901884	-	903.789	425.052	664.42	1581.87	1954	1524.94	162.386	308.891	172.63	1.431	0.112873	0.0124869	676.684	589.596	566.383	2.77698	66.4117	60.6448	0.492283	0.0661573	0.00906066	312.197	117.813	183.598	25.3488	11.8408	0	0.163249	0.0571446	0.343674
chr4	111020037	111020065	-	2843.31	1332.32	2087.82	1873.43	1874.82	1755.04	67.4164	26.093	92.4802	0.454165	0.0326912	0.00129252	3992.55	1072.79	1315.76	4.16548	0.542136	89.3513	0.516901	0.0145261	0.218933	6439.58	373.016	1733.59	96.3254	36.2624	0	0.69281	0.0152773	0.574058
chr4	113278400	113278424	+	3883.79	5471.08	4677.44	2553.25	2381	2435.05	14063.4	9804.49	12082	1.54355	0.829884	0.0288758	3035.81	1825.02	1775.88	11754.3	4849.41	7088.6	1.08068	0.781176	0.164884	1234.91	1150.86	219.144	1620.63	312.3	920.059	0.194476	0.522726	1
chr4	178355752	178355771	-	2911.24	2696.95	2804.1	1739.15	1656.61	1962.71	593.264	986.811	960.914	0.469519	0.321666	0.0143676	1119.34	1430.05	1171.96	176.107	264.834	369.572	0.269359	0.178848	0.0184192	421.119	381.756	344.369	26.1937	24.7916	0	0.0712189	0.0425506	0.0463011
chr5	14826040	14826062	-	684.914	518.238	601.576	84.2935	87.6614	106.87	14.0695	2.73355	37.5793	0.0923151	0.163209	0.0149234	5.08111	11.1117	52.4429	0.462831	0.813205	9.88568	0.0221079	0.139876	0.39089	30.5259	0	45.3289	0	0	0	0.0210156	0	0.498025
chr5	66406160	66406199	+	1950.05	1732.51	1841.28	1226.45	1116.74	1473.22	0	0	8.51405	0.34622	0.00222594	0.0168911	464.473	608.452	629.038	0	0	34.5999	0.157188	0.0199243	0.0292115	97.1279	109.772	102.072	36.3332	30.342	0	0.0340023	0.177494	0.128821
chr5	77352518	77352540	-	831.932	665.162	748.547	459.783	376.096	275.487	6.44853	0	0	0.248885	0.00576887	0.0334548	171.263	68.0174	105.99	0	0	9.69557	0.0790344	0.0273141	0.116373	0	0	5.86993	0	12.5808	0	0.00410813	0.68186	0.871746
chr5	107405525	107405542	-	783.82	698.034	740.927	781.631	741.351	628.818	937.381	1124.48	1036.66	1.18103	0.590159	0.0236678	373.312	584.545	429.756	96.7316	181.616	172.809	0.413619	0.245358	0.0627591	55.5016	138.789	56.7427	86.1858	34.0422	0	0.0835127	0.323837	0.600956
chr5	112320042	112320059	+	4030.19	4547.23	4288.71	5407.19	6188.37	4927.89	6723.76	5580.91	8853.15	1.46436	0.561494	0.273469	6934.81	4301.93	4069.29	5866.15	5973.53	8568.6	1.38792	0.571431	0.318864	2936.04	2308.36	1688.58	1556.41	1281.76	2865.86	0.491097	0.451375	0.758884
chr5	118665080	118665102	+	1712.59	1555.57	1634.08	1365.85	1546.09	1998.6	586.523	297.211	642.371	0.6565	0.237096	0.0236748	1361.44	1352.6	1635.94	42.349	57.4665	175.851	0.471789	0.0595952	0.0165588	222.007	142.984	307.845	98.8602	98.0564	0	0.0887095	0.226405	0.308922
chr5	126172139	126172172	+	813.348	578.551	695.949	722.516	523.847	684.232	845.636	1126.97	858.452	1.14032	0.594553	0.0803368	221.476	524.946	166.713	23.3729	5.9635	20.912	0.230712	0.0521583	0.187995	37.4636	883.073	7.17436	0	0	0	0.222169	0	0.641148
chr5	134262516	134262536	+	2190.61	2684.94	2437.78	1070.27	1307.85	1758.74	119.005	245.274	33.469	0.310023	0.0877138	0.0315829	1154.31	649.532	802.1	2.08274	39.847	63.6866	0.185385	0.0389505	0.0709848	650.063	130.398	107.615	100.55	65.8643	0	0.0720938	0.157815	0.600956
chr5	134262564	134262589	+	11285.5	13902.9	12594.2	7614.15	7430.01	7151.85	2209.21	1989.78	1595.36	0.370413	0.207012	0.00129252	6880.12	6036.71	5920.52	1821.24	828.113	2414.2	0.316295	0.211856	0.0174405	15489.8	4288.11	6423.99	1286.03	1516.36	340.516	0.388337	0.107103	0.47235
chr5	134263781	134263796	+	4408.47	3919.8	4164.14	3158.63	2439.67	3054.9	188.766	379.218	150.024	0.375076	0.0766184	0.0124804	1024.29	1552.28	1232.96	19.2075	49.8766	107.412	0.159538	0.0442786	0.0444908	158.18	33.2114	229.579	103.085	16.2811	0	0.0216266	0.220911	0.522437
chr5	136983270	136983292	-	1558.14	1587.3	1572.72	2266.07	2608.16	2898.68	283.735	534.782	302.983	0.942572	0.12609	0.00994811	4460.91	2900.84	3447.15	9.25661	23.3119	326.988	1.18356	0.0321939	0.0435418	1972.39	1096.32	1226.82	223.914	261.237	22.7477	0.509036	0.105737	0.235278
chr5	137520313	137520344	+	926.915	1056.2	991.557	666.32	443.727	720.647	1071.63	850.382	973.538	0.794414	0.612653	0.0480317	157.813	363.657	323.49	286.261	268.629	114.446	0.254532	0.442011	0.594907	40.2387	125.154	12.7182	27.0387	7.40048	0	0.0357267	0.162028	0.586668
chr5	158252022	158252037	-	5123.33	5511.38	5317.36	3028.73	3177.02	3863.68	3019.38	2560.34	3083.56	0.587156	0.462468	0.240198	1909.6	1369.44	1807.9	416.779	407.958	722.225	0.207932	0.23319	0.0295013	249.757	211.504	323.498	234.054	130.249	0	0.0360161	0.317043	0.47235
chr5	158596603	158596630	-	5918.5	4737.31	5327.91	7045.62	6725.65	6638.87	5712.22	4429.09	5703.83	1.13413	0.437044	0.0799269	4764.88	5391.55	4449.64	13122.6	5547.68	5073.06	1.19964	0.619132	0.430601	1948.11	1922.76	1970.67	14213.1	2909.13	2944.26	0.810449	0.774528	0.626747
chr5	171320346	171320379	-	590.137	385.034	487.585	213.835	385.521	244.35	12.0177	0	22.8999	0.300332	0.0397412	0.0504398	178.735	38.7228	152.084	0	0	6.2736	0.128462	0.0166933	0.168501	14.5692	27.6179	157.184	0	8.51056	11.5489	0.0750058	0.0914159	0.612941
chr5	173321885	173321909	+	2446.44	1498.12	1972.28	2656.16	2688.99	2820.84	200.491	651.579	344.379	0.791168	0.127792	0.00628228	4549.98	3176.61	3199.57	39.3406	1742.97	304.935	1.09969	0.160392	0.0449014	3330.79	1232.67	1685	257.713	1027.56	77.6923	0.643199	0.179068	0.408082
chr5	175959060	175959076	-	798.687	846.388	822.538	588.96	520.784	452.548	21.6905	35.0391	0	0.328054	0.0350395	0.0124804	312.936	330.995	293.404	0	28.1911	11.5967	0.19799	0.0407193	0.00281552	0.69377	0	0	0	0	0	0.000140575	0	0.641148
chr6	16137824	16137850	+	3035.34	2114.11	2574.73	1710.32	1251.77	1150.24	594.437	313.116	135.344	0.333707	0.202299	0.022444	437.872	569.393	211.98	137.692	5.1503	18.2505	0.0893517	0.116705	0.113261	65.9082	52.0894	17.6098	0	0	0	0.00877811	0	0.37894
chr6	17616118	17616139	-	411.32	222.673	316.997	190.116	122.537	212.157	52.1744	24.6019	23.487	0.328644	0.160402	0.0384928	44.8333	70.7111	70.1078	7.86812	6.50564	3.42197	0.106966	0.0874706	0.0545523	0	9.78861	5.86993	0	9.99065	0	0.0134855	0.389511	0.891563
chr6	18431659	18431673	+	1496.82	1266.01	1381.41	1880.37	1341.08	2193.34	0	0	0	0.653291	0	0.031906	911.909	1006.79	1081.15	0	0	72.2415	0.370646	0.0235154	0.00906066	89.4964	230.032	47.9378	48.1627	19.9813	20.9979	0.0550896	0.195226	0.54194
chr6	20126027	20126044	-	4949.88	4161.05	4555.46	5077.68	5571.68	5569.38	19320.4	16190.6	19582	2.60902	0.772566	0.0157056	5303.78	3664.18	3947.84	10124.7	7847.15	9607.93	1.48157	0.681056	0.0286315	825.587	899.503	886.033	1192.24	404.066	607.89	0.176174	0.457746	0.840073
chr6	20789454	20789470	+	3897.42	1889.72	2893.57	7954.97	7183.99	7855.34	21.6905	43.4883	18.7896	1.32928	0.00363842	0.00596929	8150.99	7639.16	6721.24	96.2688	0	462.726	1.32883	0.02423	0.0168161	2122.24	1036.54	1946.86	369.247	206.103	18.8981	0.328308	0.104256	0.235278
chr6	26031821	26031836	-	3842.29	3887.21	3864.75	1292.5	945.894	935.442	125.16	194.579	92.4802	0.154648	0.114951	0.0236678	144.363	130.647	154.568	0	1.62641	14.4483	0.0192187	0.03607	0.00675939	40.2387	2.09756	0	0	18.1312	0	0.00260765	0.29985	0.832587
chr6	31696230	31696254	-	1296.11	931.57	1113.84	2411.67	2723.16	1979.6	1303.48	1418.96	936.84	1.6121	0.339649	0.0278251	2422.19	2664.13	2591.23	845.129	1070.72	545.043	1.51704	0.242729	0.0184192	2807.69	2607.27	2228.29	424.17	651.613	184.782	1.3323	0.141576	0.0350112
chr6	33406127	33406149	+	1794.78	2174.14	1984.46	620.707	832.783	975.288	337.375	172.711	131.527	0.25787	0.208968	0.0243538	1237.1	69.0275	318.245	51.6056	65.0564	38.2119	0.149432	0.0870447	0.368884	547.385	5.2439	150.335	24.5038	0	6.64934	0.0616556	0.0424362	0.593875
chr6	33749699	33749721	-	4430.15	3965.82	4197.99	6308.51	7007.02	6343.59	98.7797	157.303	209.622	0.798987	0.0231408	0.00596929	9294.54	9411.31	8954.76	2.77698	30.6307	665.762	1.12593	0.0246536	0.00138534	9482.45	11350.9	9684.73	439.379	644.212	40.246	1.25624	0.0355173	0.0490999
chr6	35632499	35632524	-	4048.36	3792.88	3920.62	2389.41	2567.39	2037.39	313.926	266.397	599.8	0.347492	0.14437	0.00596929	919.979	823.616	471.434	25.6871	23.3119	72.6217	0.0993316	0.0520492	0.0796233	18.7318	17.8293	18.262	0	35.1523	0	0.00382488	0.390688	0.842798
chr6	69398980	69399002	+	1235.61	1176.54	1206.08	2563.84	2104.11	2588.89	1177.74	634.929	473.851	1.31879	0.239592	0.0126261	3697.55	4940.01	4235.73	1690.49	867.96	1088.57	2.28293	0.220759	0.0222799	2456.64	1357.47	1480.53	570.348	237.556	143.486	0.863134	0.152319	0.237602
chr6	71491395	71491412	+	6884.24	5787.8	6336.02	8948.25	9653.35	9710.92	12089.2	11104.9	12049.7	1.67183	0.554529	0.0149234	14658.7	11720.2	13936.3	9209.87	6285.26	7117.12	1.65528	0.359339	0.0363756	21196.8	20856	20500.1	6354.09	3221.43	2918.71	1.97409	0.166485	0.0595541
chr6	79917925	79917961	-	4.54269	3.43014	3.98642	0	0	0	0	0	0	0	NA	NA	0	0	0	0	0	0	0	NA	NA	0	0	0	0	0	0	0	NA	NA
chr6	132129458	132129475	+	69.1728	30.0138	49.5933	48.1677	41.0029	33.5123	0	0	0	0.412297	0	0.0221703	72.331	4.04064	11.8686	0	0	2.47142	0.304852	0.0272448	0.383313	0	0	0	0	0	0	0	NA	NA
chr6	140526396	140526417	+	5499.55	2099.25	3799.4	3882.61	3447.31	2945.92	1501.63	1231.09	1791.47	0.649227	0.305688	0.0170736	2313.7	2465.8	2719.02	523.693	460.816	1126.02	0.421516	0.219639	0.0251076	5674.35	3133.4	4681.27	2611.77	196.853	1912.91	0.798835	0.259274	0.262149
chr6	150114725	150114742	+	245.925	98.9025	172.414	87.5777	417.098	162.548	0	0	0	0.644984	0	0.182909	174.252	39.3962	50.5108	0	0	3.99229	0.259213	0.0148882	0.244069	13.1816	0	5.86993	0	0	0	0.0184165	0	0.54194
chr6	159193441	159193466	-	7357.71	9234.23	8295.97	4079.29	4430.67	4957.18	352.91	667.483	246.32	0.296004	0.085973	0.00582174	1955.33	1685.96	2463.71	99.9714	756.28	630.022	0.152509	0.195787	0.0327081	305.259	577.878	519.163	253.488	1386.11	747.526	0.0761298	0.629944	0.641148
chr7	5568891	5568910	-	122.859	89.4696	106.164	5.83851	0	0	0	0	0	0.00916584	0	0.449193	0	0	0	0	0	0	0	NA	NA	0	0	0	0	0	0	0	NA	NA
chr7	6075180	6075204	-	1900.7	1941.46	1921.08	1579.68	1337.07	1327.04	83.2446	277.579	120.371	0.409924	0.101841	0.00397836	2039.91	2532.47	1998.35	7.40529	108.156	197.523	0.597217	0.0454813	0.0234719	1006.66	798.821	763.743	141.953	144.309	0	0.247733	0.10025	0.0530978
chr7	23457869	23457898	-	149.289	104.334	126.811	30.6522	64.0965	16.0965	0	0	0	0.145682	0	0.145298	1.79333	0	0	0	0	0	0.00235695	0	0.490675	0	0	0	0	0	0	0	NA	NA
chr7	27574619	27574641	-	685.12	589.699	637.409	657.197	506.409	447.535	62.7266	89.7101	147.968	0.499822	0.157153	0.022598	713.746	988.945	756.833	0.694246	16.8062	59.8844	0.663339	0.0305036	0.0364429	389.899	434.544	307.845	97.1703	99.1665	0	0.347402	0.147774	0.0595541
chr7	30884833	30884850	+	10499	12532.9	11515.9	16495.3	15661.5	14946	3318.06	2602.09	2244.77	0.799871	0.147734	0.00129252	21185.5	22706.4	21215.9	1180.45	240.438	1891.78	0.990229	0.0484163	0.000859009	10843.6	8021.07	8862.94	1837.79	1524.5	205.43	0.452928	0.114001	0.0562103
chr7	36483160	36483189	+	2051.44	367.597	1209.52	2833.14	2598.26	2597.07	621.403	716.687	758.044	1.39513	0.207034	0.0025562	1237.7	1994.73	1853.17	17.1247	18.1616	121.86	0.722428	0.0299741	0.0504412	734.703	821.894	924.188	29.5736	46.623	0	0.352342	0.0297994	0.0595541
chr7	50344893	50344918	+	1436.94	919.564	1178.25	1088.52	1149.26	863.932	1201.18	772.352	1007.3	0.860393	0.490064	0.831119	2237.48	1572.82	1823.91	1965.41	659.509	2601.83	1.53631	0.481242	0.900793	2382.41	927.471	2903.33	2861.88	303.05	1251.13	1.50354	0.415462	0.78705
chr7	73868685	73868701	+	0.206486	0	0.103243	0	0	0	0	0	0	0	NA	NA	0	0	0	0	0	0	0	NA	NA	0	0	0	0	0	0	0	NA	NA
chr7	92269177	92269202	-	5223.68	3677.11	4450.4	5330.2	4622.02	4670.88	168.541	157.303	197.585	0.567235	0.0345577	0.00994811	3346.06	4652.45	3715.99	12.0336	28.4622	265.202	0.450155	0.025432	0.0349355	6688.64	6921.6	4345.7	227.294	198.703	8.39916	0.688715	0.0236209	0.15396
chr7	93346248	93346270	+	35.7221	8.28951	22.0058	27.7329	34.876	23.2211	0.879345	0	1.46794	0.667835	0.02662	0.0254303	1.19555	1.6836	3.31218	0	0	0.190109	0.0483316	0.0297909	0.146919	2.08131	9.08942	23.4797	0	0	0	0.262434	0	0.506846
chr7	100853514	100853550	-	815.413	673.166	744.289	773.603	1101.66	813.004	7.03476	0	0	0.603551	0.00261001	0.0249346	762.166	662.327	875.796	0	0	67.1085	0.530125	0.028347	0.0217461	147.773	106.276	118.377	59.1471	15.171	0	0.100038	0.166355	0.132774
chr7	104751489	104751513	+	2394.82	2085.24	2240.03	2105.15	997.266	1450.53	4521	2700.99	4329.84	1.19825	0.717292	0.0517224	2457.46	8405.53	2775.61	23960.5	6872.66	28716.2	5.44545	0.81365	0.20216	5773.56	20282	3286.51	152817	17179.5	110780	23.0739	0.905384	0.475338
chr7	111576952	111576964	-	4210.66	4248.23	4229.45	4298.97	4326.51	4328.1	197.559	183.645	220.485	0.534163	0.0443878	5.14254e-07	3549.6	3740.62	3298.1	8.09954	30.6307	217.485	0.427343	0.0236262	0.00646393	838.768	973.268	857.01	158.007	202.403	22.0478	0.120248	0.125334	0.0350112
chr7	141450221	141450240	+	513.117	312.715	412.916	161.289	97.7943	117.161	5.27607	13.6677	0	0.159511	0.0479362	0.0334779	0	3.70392	1.38008	0	0	0	0.00205207	0	0.321454	0	0	0	0	0	0	0	NA	NA
chr7	150767981	150767998	+	5012.65	5888.13	5450.39	3699.43	3737.39	2877.84	6716.73	8671.81	7095.44	1.00294	0.685516	0.0218234	1305.84	1967.12	1485.51	1475.04	1765.74	1446.92	0.288853	0.496254	0.987213	130.429	209.057	133.052	128.434	69.1945	68.5932	0.0225904	0.360363	0.404321
chr7	150815405	150815431	+	1238.92	1265.44	1252.18	559.767	537.044	338.817	100.245	88.7161	107.453	0.230538	0.171136	0.0480317	120.751	370.392	162.849	54.3826	10.3006	18.8208	0.0981618	0.113226	0.193271	33.9948	60.13	0	10.1395	0	0	0.0138777	0.0972482	0.55067
chr7	150945466	150945484	-	2272.58	1474.96	1873.77	1377.89	1360.4	877.653	199.611	145.375	214.613	0.371402	0.134018	0.037032	219.683	229.306	317.417	5.55397	10.3006	45.8163	0.0736551	0.0744748	0.0363756	0	0	0	0	0	0	0	NA	NA
chr7	156561809	156561837	-	1349.8	1297.74	1323.77	1380.81	1141.48	1268.72	4932.83	5899.74	6262.53	2.62963	0.818491	0.0166503	1356.06	1826.7	1560.59	4458.45	6441.67	5496.82	2.66163	0.775625	0.0492712	256.001	671.569	409.591	250.108	987.225	986.552	0.448347	0.624503	0.641148
chr7	156756578	156756599	+	4333.73	5272.13	4802.93	8786.59	7336.45	9039.09	12726.8	14223.6	17091.2	2.40144	0.636405	0.0400228	11603.2	13643.5	16483.6	18519.7	28554.6	38867.3	4.43035	0.673144	0.187995	13001.3	14588.2	20540.5	12816.3	19014.8	75282.1	5.3871	0.689971	0.641148
chr8	11696021	11696039	+	794.764	909.846	852.305	925.769	996.323	1041.78	32.8289	130.962	25.8357	0.616662	0.060132	0.00129252	1290.6	838.769	1116.21	0	23.0408	83.2678	0.655455	0.0317161	0.0432685	376.024	54.187	126.203	98.8602	102.497	18.8981	0.151876	0.283589	0.641148
chr8	22885234	22885251	-	8703.59	9938.55	9321.07	16473.7	18554.8	15111.9	88047	76746.9	86961.1	5.39808	0.833915	0.00792114	5421.54	4709.02	5481.66	28301.9	30383.8	25063.4	1.77664	0.842874	0.0235112	3395.31	3103.34	1678.8	1319.83	2374.45	1031.35	0.230715	0.36624	0.47235
chr8	26485549	26485581	+	1090.45	1363.77	1227.11	1838.4	2074.42	2058.76	2925.58	3869.46	2078.6	2.01629	0.597744	0.229996	1716.52	2556.71	2473.65	1174.66	2080.99	862.716	1.47572	0.379041	0.196263	579.298	1202.25	878.533	152.938	254.947	22.0478	0.419687	0.139136	0.237602
chr8	28013665	28013695	+	6407.46	6358.06	6382.76	9533.92	7897.77	9055.98	2654.45	1925.16	2834.3	0.885238	0.218689	0.00601434	12527.3	15237.9	12585.5	372.116	377.598	1381.71	1.10929	0.0501723	0.0174405	4855.7	6159.48	5707.2	1006.35	599.069	40.246	0.479627	0.0895937	0.0350112
chr8	38873688	38873707	+	2718.18	1737.65	2227.92	823.23	987.369	853.904	31.0702	21.8684	10.5692	0.204078	0.0232799	0.0114653	215.798	233.683	316.313	0.462831	0	29.657	0.059541	0.0378431	0.0388884	70.7646	11.8862	40.7634	0	16.2811	0	0.0104504	0.116547	0.47235
chr8	54797358	54797374	+	4672.57	5049.46	4861.01	8064.81	8100.66	7081.39	46.019	35.5361	51.3779	0.801609	0.00568581	0.00879865	9770.67	9941.98	7957.52	0	0	503.219	0.965964	0.0178615	0.0212699	3024.15	7394.95	3523.91	563.588	481.031	0	0.513872	0.0696988	0.37894
chr8	56884065	56884082	+	576.922	651.156	614.039	233.176	390.234	242.766	7.9141	0	0	0.237252	0.0090541	0.0457817	68.1466	24.5805	73.9721	0	0	2.0912	0.0458143	0.0123893	0.125749	12.4879	0	0	0	0	0	0.00338954	0	0.641148
chr8	86245821	86245839	-	733.025	530.243	631.634	166.398	86.7188	264.14	24.3285	37.7727	1.76153	0.153338	0.109896	0.11458	51.7077	108.76	117.306	0	0	9.88568	0.0759037	0.0343658	0.0924425	12.4879	73.4146	0	43.9379	0	0	0.0342604	0.338399	0.84548
chr8	90993262	90993283	-	839.365	814.659	827.012	279.154	287.492	131.147	20.518	6.46112	48.1484	0.155765	0.0971998	0.0654549	81.2977	177.451	149.876	0.462831	0	21.6724	0.0868106	0.0513865	0.0845784	10.4066	37.0569	3.58718	0	0	0	0.0102882	0	0.54194
chr8	96085152	96085174	+	848.657	714.613	781.635	431.32	862.71	435.66	464.294	1100.63	632.976	0.837472	0.559605	0.580132	1140.26	237.724	252.002	266.59	826.216	461.585	0.678999	0.48813	1	88.8026	114.317	14.3487	35.4883	54.7636	6.64934	0.0670325	0.30824	0.609935
chr8	96085189	96085211	+	2232.11	2188.72	2210.41	2690.46	4627.44	2733.23	102.004	305.412	197.291	0.803457	0.0567489	0.0531003	5411.38	4353.11	2868.35	0	200.048	393.146	0.997251	0.0448505	0.0714441	2437.91	2005.97	1421.83	185.046	250.506	0	0.475119	0.0691215	0.15825
chr8	97345376	97345392	+	1395.23	1601.31	1498.27	492.989	435.243	386.315	37.8118	73.0603	9.39482	0.159608	0.0838205	0.00596929	54.6966	160.952	126.139	3.23981	0	6.65382	0.0391209	0.0281324	0.125318	6.24393	7.69105	0	0	3.70024	0	0.00196174	0.209821	0.586668
chr8	101725339	101725361	-	1645.07	1024.18	1334.63	901.685	873.786	950.747	53.0538	137.671	57.8368	0.371487	0.0835565	0.00129252	165.285	148.493	274.635	1.38849	5.42136	21.8626	0.0770609	0.0464642	0.0845784	18.038	14.3333	0.326107	15.2093	24.7916	0	0.00907848	0.550231	1
chr8	104414046	104414078	-	2456.56	878.403	1667.48	1589.17	2107.88	1909.41	1119.11	1651.31	2576.53	1.09481	0.488154	0.882712	1902.43	1239.13	1432.79	283.947	576.562	616.524	0.604842	0.244082	0.050783	789.511	1015.57	982.887	38.8681	458.83	67.1933	0.335122	0.168481	0.147914
chr8	124125932	124125949	+	2669.24	1477.25	2073.25	2659.08	2880.34	3328.8	110.211	438.362	130.94	0.767535	0.0711702	0.00596929	2105.37	1121.61	1768.15	32.6296	72.9174	193.911	0.425629	0.0565592	0.0712785	496.74	206.959	285.018	110.69	34.7823	0	0.0911766	0.128261	0.331658
chr8	135817121	135817143	-	433.827	285.274	359.55	364.542	348.053	269.154	0	0	0	0.455082	0	0.0184147	75.6188	73.0682	72.592	0	0	1.71098	0.103365	0.00767291	0.000622769	0	0	0	0	0	0	0	NA	NA
chr8	145278838	145278871	+	3015.52	3197.18	3106.35	1442.48	1495.9	1131.5	544.901	718.675	417.482	0.308558	0.29231	0.0158562	778.007	566.026	625.174	230.258	253.991	250.754	0.14509	0.2718	0.0557354	174.136	138.789	250.776	286.441	76.965	101.84	0.0552067	0.452157	0.891563
chr8	145660399	145660417	-	8337.69	9222.23	8779.96	5237.87	6211	6079.98	6056.63	8300.05	8397.5	0.764678	0.564858	0.162821	3329.02	3692.13	4352.76	3537.88	5335.44	3851.23	0.457452	0.528023	0.597317	1966.84	1392.43	1166.49	532.324	1174.83	1109.39	0.139376	0.383605	0.469825
chr8	145808811	145808829	-	3411.97	3423.85	3417.91	2522.24	2197.19	2669.64	1664.31	2967.39	2768.54	0.721166	0.500378	1	2860.07	2725.75	3699.71	848.369	2039.52	1407.95	0.662263	0.316304	0.0590349	706.258	498.52	726.893	114.07	285.289	181.632	0.122524	0.231225	0.114034
chr9	19342345	19342371	+	1864.77	1308.03	1586.4	1115.16	1024.84	939.928	2275.16	1722.38	1701.05	0.922267	0.649152	0.0517224	441.16	388.238	357.992	543.132	367.569	282.692	0.250124	0.501261	1	43.0138	10.4878	12.3921	50.6976	96.2063	0.349965	0.0223932	0.690854	0.6515
chr9	33468091	33468124	-	1298.18	1439.52	1368.85	474.014	555.66	478.408	1473.78	1332.73	1428.6	0.699274	0.737414	0.00242241	150.042	161.962	395.254	669.022	401.452	352.082	0.25932	0.667925	0.199691	42.32	31.1138	155.227	17.7441	49.2132	55.9944	0.0428113	0.34968	0.690086
chr9	33933127	33933148	-	6083.49	7248.75	6666.12	9816.73	12782.5	8237.96	600.885	605.854	341.737	0.809709	0.0478136	0.0311482	6885.2	7614.58	6058.53	49.06	134.992	545.043	0.532229	0.0342501	0.0174405	12804.2	10780.8	9999.43	504.441	311.93	0	0.86009	0.0237312	0.0720047
chr9	35661999	35662025	-	3617.43	3892.93	3755.18	1387.74	1357.57	1235.47	181.145	335.729	243.091	0.21041	0.160305	0.00171354	280.059	418.206	235.717	92.3347	90.8079	25.0944	0.0506953	0.182309	0.0784455	18.038	47.8943	5.54382	71.8215	16.2811	0	0.00708261	0.552095	1
chr9	36632981	36633016	+	253.565	292.42	272.992	96.7003	211.848	128.244	15.5351	10.4372	22.6063	0.296328	0.100085	0.0809445	5.67888	8.75471	3.86421	0	0	0	0.0111711	0	0.0987232	0	0	0	0	0	0	0	NA	NA
chr9	37804260	37804282	+	547.601	524.24	535.92	150.342	204.543	122.966	24.3285	6.21261	13.7986	0.162397	0.084911	0.0355717	63.6633	38.7228	10.4886	0	0	2.66153	0.0359307	0.0230363	0.20216	0	0	0	0	0	0	0	NA	NA
chr9	93596798	93596813	+	1952.74	1989.77	1971.25	1262.21	961.918	1273.47	691.165	865.789	660.867	0.483231	0.388042	0.0480317	284.243	375.442	472.262	132.37	145.293	205.508	0.136556	0.299155	0.0871655	11.7941	41.252	61.6343	41.403	0	0	0.0131966	0.265262	0.586668
chr9	93636842	93636864	+	9557.82	12763.8	11160.8	12416.3	12143.7	13030.2	4571.71	5723.8	5270.2	0.793787	0.292831	0.00184279	12707.5	10206	15161.2	5645.84	9009.22	9761.35	0.933191	0.390718	0.131698	5251.15	3579.84	6510.73	2723.3	3325.78	4140.44	0.381262	0.3991	0.475338
chr9	96938294	96938315	+	208.964	144.352	176.658	14.5963	23.3292	11.3467	54.5194	5.7156	36.9921	0.138214	0.663669	0.411709	0	0	0	0	0	0	0	NA	NA	0	0	0	0	0	0	0	NA	NA
chr9	96941122	96941144	+	2152.2	2080.1	2116.15	3281.97	3416.2	3133.8	41.6223	18.6378	0	0.779106	0.00609166	0.00416616	2376.76	2231.78	1580.74	19.2075	1.35534	116.727	0.498277	0.0217005	0.0432685	840.156	792.878	358.718	137.728	79.1852	30.097	0.176324	0.110334	0.30598
chr9	100234752	100234770	+	5879.89	6099.94	5989.92	11027.1	10089.5	13551.6	5481.83	5891.54	4434.94	1.40449	0.313181	0.0275262	12940.7	16637.7	16618.3	7172.26	8755.5	10892.7	2.03167	0.367317	0.0502708	4094.63	5951.13	6557.69	3728.81	6411.41	3491.95	0.841292	0.450865	0.672861
chr9	100991430	100991451	-	10879.5	12390.2	11634.9	13009.3	12174.8	11775.8	5295.71	5271.77	4902.04	0.751036	0.295054	0.00596929	7480.58	6853.59	7626.02	843.74	829.198	1163.66	0.355207	0.114394	0.00675939	1850.98	2673.69	2526.68	460.503	611.28	41.9958	0.116963	0.136407	0.0720047
chr9	127622542	127622567	-	57.816	80.6084	69.2122	0	0	0	0	0	0	0	NA	NA	0	0	0	0	0	0	0	NA	NA	0	0	0	0	0	0	0	NA	NA
chr9	130539461	130539477	-	6622.42	8963.82	7793.12	10922.4	12430.9	10960.1	51383.3	50033.6	47360.7	3.91566	0.812588	0.00250401	17102.4	13542.5	17481.7	109878	114338	86284.1	7.66974	0.865803	0.0363756	78989.9	71514.9	55399.4	383742	507942	293846	29.7578	0.85202	0.219375
chr9	131870110	131870125	-	5963.93	7535.17	6749.55	5047.39	6125.22	5304.18	13611.7	13577.3	12950.5	1.39802	0.708974	0.00184279	3014.29	2217.64	2967.71	10488.7	11443.4	7782.31	0.936211	0.783731	0.050783	1634.52	1651.48	1382.37	2716.54	2390.73	2802.17	0.310584	0.628841	0.0595541
chr9	134021691	134021721	+	1943.65	1733.65	1838.65	7564.16	6496.37	7294.08	2038.03	2002.7	1430.65	2.43167	0.203958	0.0040223	22872.5	28676.1	26122.9	3259.72	2857.33	4934.85	8.04242	0.124566	0.0184192	30283.8	32775.4	36079.2	3717.82	2776.66	962.404	9.66245	0.0699551	0.0350112
chr9	134039220	134039241	+	829.867	817.803	823.835	224.053	108.87	162.02	0	0	8.80764	0.101912	0.0174841	0.0543337	2.39111	11.4485	18.769	0	0	2.47142	0.00709689	0.0704509	0.230576	0	0	0	0	0	0	0	NA	NA
chr9	135991054	135991071	-	3897.83	3699.98	3798.91	9391.61	10215.6	11975.8	41244.2	50255.3	38554.9	7.0914	0.804606	0.0198733	22114.5	22637.7	28786.7	74498.8	99500.5	58953.4	13.4465	0.760062	0.0871655	19352.7	27102.2	20552.6	14235.9	19328.2	14341.6	5.0415	0.416886	0.404321
chr9	139116965	139116987	-	3568.9	3975.82	3772.36	4477.04	5812.75	5396.8	8415.62	8680.01	7356.44	1.77337	0.60919	0.0166503	8848.6	5708.41	9071.79	7353.68	7432.15	6915.03	2.00271	0.478734	0.678603	15778.4	9414.2	11964.5	2197.74	1227	2574.69	1.9067	0.139015	0.184091
chr9	139317569	139317583	+	2370.05	2746.12	2558.08	1302.72	1708.69	1470.58	58.3299	174.947	23.1935	0.308725	0.0541253	0.0114653	1576.04	982.211	1139.67	10.4137	0	88.0206	0.247344	0.0259286	0.0524559	56.8892	131.447	99.4627	134.349	24.0516	0	0.0290712	0.354999	0.641148
chr9	139360290	139360319	-	1628.55	2019.21	1823.88	295.575	328.966	282.612	70.9338	22.1169	45.2126	0.0955302	0.132257	0.0025562	44.2355	8.08127	54.651	0	0	3.04175	0.0100527	0.0276499	0.196263	0	0	21.197	21.124	0	0	0.0038673	0.499138	1
chr9	139562663	139562683	+	254.597	224.674	239.636	255.07	248.138	169.409	0	0	0	0.467805	0	0.0271965	56.7888	48.4876	65.6916	0	0	12.5472	0.127635	0.0683715	0.0168161	10.4066	0	0	0	0	0	0.00723776	0	0.641148
chr9	139902016	139902038	-	1659.53	1452.09	1555.81	345.932	427.703	330.11	35.1738	33.0511	69.2868	0.13297	0.110784	0.0124804	147.352	123.576	62.3794	0	4.87923	2.47142	0.0364931	0.0215778	0.0978363	22.8944	12.5854	0	0	0	0	0.00380078	0	0.516356
chr9	139908201	139908227	-	127.608	150.64	139.124	34.3012	44.302	27.1793	0	0	0	0.126724	0	0.0326015	4.78222	1.6836	0	0	0	0	0.00774585	0	0.327749	0	0	0	0	0	0	0	NA	NA
chr9	140535556	140535595	+	3621.97	4578.38	4100.18	1599.02	1635.87	1691.98	2003.44	2648.06	1513.74	0.45088	0.555822	0.367276	214.901	415.175	401.878	601.911	770.376	608.73	0.122473	0.657496	0.0557354	25.6695	500.618	204.469	403.046	104.717	1072.99	0.0939599	0.683862	0.653244
chrX	16852315	16852341	+	1498.26	1552.43	1525.34	260.908	159.534	261.766	18.1731	0	0	0.0765272	0.0259475	0.0334548	29.59	58.2525	35.0539	0	0	3.61207	0.0138229	0.028552	0.0881037	0	0	15.327	0	12.9508	0	0.00308978	0.457985	1
chrX	16857604	16857641	+	1783.83	1993.77	1888.8	5052.5	6258.13	4679.32	16.4144	156.806	74.5714	1.43281	0.0152603	0.0182364	6043.23	5474.72	4454.88	0	34.9678	295.049	1.43855	0.0202429	0.0286315	1122.52	675.414	1152.46	279.682	202.773	23.4477	0.304982	0.146371	0.15396
chrX	41078549	41078574	+	669.221	577.122	623.171	1114.06	1236.21	967.635	0	0	0	0.887372	0	0.0138687	417.249	439.419	367.1	0	0	33.079	0.336143	0.026319	0.00937867	7.63147	10.8374	25.1103	48.1627	21.0914	0	0.0301771	0.613774	0.830204
chrX	47444941	47444959	+	4382.66	4597.54	4490.1	2716.73	2800.21	3969.49	5.56918	132.204	62.2407	0.359549	0.0206489	0.0287741	2505.28	2401.82	3398.85	0	18.7037	301.513	0.320192	0.0371215	0.0363756	77.0085	75.5121	282.083	267.007	153.19	0	0.0317291	0.491573	1
chrX	53267326	53267344	-	501.141	367.883	434.512	14.5963	25.4501	46.1784	124.867	58.647	152.959	0.162135	0.796013	0.105881	2.09222	4.04064	0	14.5792	0	0.190109	0.00801747	0.706592	0.678603	0	0	0	0	0	0	0	NA	NA
chrX	53571058	53571081	-	2654.58	2269.33	2461.95	9341.25	9269.25	8809.78	363.756	785.523	531.101	1.97002	0.0577437	0.000420208	24143.9	23484.2	17831.1	147.412	555.148	1913.26	4.60847	0.0384255	0.0286315	21936.3	21311.6	20844.8	1084.93	1386.11	584.442	4.54572	0.0455036	0.000916692
chrX	70462808	70462826	-	421.438	509.948	465.693	168.952	132.906	193.422	0	35.2876	0	0.189884	0.0665093	0.0114653	5.08111	1.34688	3.31218	0	14.0955	0	0.00853056	0.591363	0.855396	0	0	0	0	0	0	0	NA	NA
chrX	73438226	73438249	-	155.897	188.944	172.42	39.7749	111.698	88.3986	0	0	0	0.231867	0	0.0820518	0	8.08127	19.3211	0	0	0.760437	0.027223	0.0270015	0.318864	0	0	0	0	0	0	0	NA	NA
chrX	79955304	79955338	-	1766.69	1343.76	1555.23	1055.68	1306.91	1448.42	604.696	571.312	694.042	0.608813	0.329173	0.0354395	540.391	433.021	394.15	184.901	147.461	164.254	0.199776	0.2664	0.0502708	83.2525	60.13	37.8284	0	29.6019	0	0.0225919	0.140418	0.237602
chrX	106891574	106891591	+	593.234	467.643	530.438	619.247	550.24	507.962	13.4833	0	0	0.5313	0.00797387	0.0114653	582.833	481.172	616.618	6.71104	0	41.6339	0.543251	0.0279617	0.0208873	112.391	324.423	162.728	48.1627	38.4825	0	0.215603	0.126271	0.408082
chrX	114360973	114361007	-	121.001	91.1846	106.093	6.56832	0	6.86079	0	0	0	0.0210965	0	0.212702	0	0	0	0	0	0	0	NA	NA	0	0	0	0	0	0	0	NA	NA
chrX	118115685	118115702	+	9543.98	12357.9	10951	3598.35	3550.28	4091.41	2605.79	1444.56	2117.06	0.26493	0.354297	0.0346102	1157.89	1057.97	1150.43	763.208	290.585	694.849	0.0778461	0.341869	0.113261	155.405	86.6991	172.837	198.565	75.855	565.894	0.0191042	0.669437	0.6515
chrX	134995137	134995153	+	1916.19	1825.41	1870.8	1908.1	2638.56	1938.44	79.4341	4.22458	31.7075	0.588025	0.0174785	0.0236678	2631.42	1313.54	1135.8	9.71944	0	128.894	0.464986	0.0265575	0.125749	326.072	409.723	80.5485	179.131	89.5459	0	0.0966629	0.247624	0.498025
chrX	153706749	153706773	-	290.732	274.411	282.572	52.9115	61.033	73.3577	0	0	7.3397	0.114804	0.0377087	0.0124869	0.896666	4.04064	11.0406	0	0	0	0.0094241	0	0.28164	0	0	0	0	0	0	0	NA	NA
chrX	153943979	153944014	-	1708.05	1805.4	1756.73	1696.82	1719.77	2148.22	3371.7	3179.37	3967.84	1.52592	0.65401	0.0172892	5178.84	3439.93	4141.33	4833.11	4712.25	8483.05	2.92101	0.585556	0.357716	4975.03	1620.71	2262.53	847.494	458.46	1246.93	1.08262	0.223718	0.47745

## Sheet: S5
Supplementary Table S5. Numbers and odds ratios of the different sncRNA classes found in the different categories of functional sncRNAs.
	Functional sncRNAs												All 404 sncRNAs
sncRNA type	Lost						Dox-dependent
Treatment time	16d		32d		60d		16d		32d		60d
Novel/miRBase	Novel	miRBase	Novel	miRBase	Novel	miRBase	Novel	miRBase	Novel	miRBase	Novel	miRBase	Novel	miRBase
Total	5	2	9	4	21	3	51	7	60	5	12	1	367	37
3' UTRs	0	0	1	0	2	0	6	0	8	0	0	0	34	0
CDSs	0	0	2	1	9	0	11	0	7	0	2	0	77	1
Introns	5	1	6	1	10	1	34	5	45	3	10	1	256	21
	Odds ratio
miRBase miRNAs		3.11969		3.35967		1.36486		1.3178		0.839917		0.839917
3' UTRs	0		1.19935		1.02801		1.2699		1.43922		0
CDSs	0		1.05916		2.04267		1.02801		0.556061		0.794372
Introns	1.43359		0.955729		0.682664		0.955729		1.0752		1.19466

## Sheet: S6
Supplementary Table S6. RPKMs of the 404 sncRNAs based on K562 small RNA-seq.
Chr	sncRNA_start	sncRNA_end	Strand	RPKM	Type	Observed phenotype: Yes (Y) or No (N)
chr1	207975247	207975269	-	1315.41	miRBase miRNA	Y
chr12	104985422	104985445	+	41.9782	miRBase miRNA	Y
chr13	50623162	50623186	-	133833	miRBase miRNA	Y
chr13	100295376	100295393	+	3.4632	miRBase miRNA	Y
chr15	66011634	66011656	-	158.318	miRBase miRNA	Y
chr17	11985226	11985245	+	51964.3	miRBase miRNA	Y
chr19	4445983	4446006	+	2484.67	miRBase miRNA	Y
chr19	50335260	50335278	+	10.8649	miRBase miRNA	Y
chr2	134884738	134884760	+	57.9299	miRBase miRNA	Y
chr22	38243738	38243760	-	461.76	miRBase miRNA	Y
chr5	14826040	14826062	-	18.4704	miRBase miRNA	Y
chr6	33406127	33406149	+	4.4329	miRBase miRNA	Y
chr6	35632499	35632524	-	127.614	miRBase miRNA	Y
chr9	96941122	96941144	+	1974.65	miRBase miRNA	Y
chr9	100991430	100991451	-	5.03738	miRBase miRNA	Y
chrX	73438226	73438249	-	17707.5	miRBase miRNA	Y
chr13	92003361	92003383	+	0	miRBase miRNA	Y
chr13	92003577	92003600	+	0	miRBase miRNA	Y
chr1	65524164	65524182	-	0	miRBase miRNA	Y
chr2	219267414	219267436	+	0	miRBase miRNA	Y
chr8	135817121	135817143	-	0	miRBase miRNA	Y
chr9	96938294	96938315	+	0	miRBase miRNA	Y
chr1	193105642	193105665	+	166.234	miRBase miRNA	N
chr1	196551582	196551604	-	3.51817	miRBase miRNA	N
chr16	2321806	2321827	+	168.872	miRBase miRNA	N
chr16	14403196	14403218	+	5765.28	miRBase miRNA	N
chr16	56279488	56279510	+	1.67913	miRBase miRNA	N
chr17	1617245	1617267	-	3257.83	miRBase miRNA	N
chr17	37882789	37882814	+	0.7104	miRBase miRNA	N
chr19	46178235	46178257	+	11106.9	miRBase miRNA	N
chr22	46486938	46486960	+	15.1121	miRBase miRNA	N
chr5	136983270	136983292	-	269.025	miRBase miRNA	N
chr6	140526396	140526417	+	283.213	miRBase miRNA	N
chr7	93346248	93346270	+	817.975	miRBase miRNA	N
chr8	96085152	96085174	+	611.202	miRBase miRNA	N
chr8	96085189	96085211	+	6.71651	miRBase miRNA	N
chr1	207975836	207975858	-	0	miRBase miRNA	N
chr1	1729951	1729971	-	11.0822	unannotated sncRNA	Y
chr1	3384999	3385012	+	21.312	unannotated sncRNA	Y
chr1	6292299	6292322	-	2773.77	unannotated sncRNA	Y
chr1	9750294	9750309	+	576.276	unannotated sncRNA	Y
chr1	19513379	19513404	-	797.921	unannotated sncRNA	Y
chr1	19577962	19577984	-	65.486	unannotated sncRNA	Y
chr1	35577488	35577513	+	0.738816	unannotated sncRNA	Y
chr1	35975652	35975669	-	21.7299	unannotated sncRNA	Y
chr1	43868821	43868847	+	4.2624	unannotated sncRNA	Y
chr1	47036039	47036074	-	11.61	unannotated sncRNA	Y
chr1	61624608	61624625	+	156.455	unannotated sncRNA	Y
chr1	87517030	87517052	+	622.117	unannotated sncRNA	Y
chr1	160309857	160309887	-	153.92	unannotated sncRNA	Y
chr1	180955264	180955299	-	22.1645	unannotated sncRNA	Y
chr1	207940523	207940540	+	1.08649	unannotated sncRNA	Y
chr1	231400594	231400615	+	126.654	unannotated sncRNA	Y
chr10	287694	287711	+	21138.8	unannotated sncRNA	Y
chr10	927513	927545	-	1.7316	unannotated sncRNA	Y
chr10	61428253	61428272	-	89.4356	unannotated sncRNA	Y
chr10	76781495	76781514	+	3.88851	unannotated sncRNA	Y
chr10	82246443	82246458	+	88.6579	unannotated sncRNA	Y
chr10	122620833	122620852	+	0.972126	unannotated sncRNA	Y
chr11	18365156	18365176	+	24.0115	unannotated sncRNA	Y
chr11	18425273	18425292	+	9.72126	unannotated sncRNA	Y
chr11	48028402	48028431	+	8.91674	unannotated sncRNA	Y
chr11	61189036	61189053	-	1.08649	unannotated sncRNA	Y
chr11	67235090	67235108	-	6.1568	unannotated sncRNA	Y
chr12	10761953	10761981	-	166.234	unannotated sncRNA	Y
chr12	109181597	109181617	-	14.7763	unannotated sncRNA	Y
chr12	116426987	116427017	-	120.058	unannotated sncRNA	Y
chr12	116429176	116429199	-	76.2908	unannotated sncRNA	Y
chr12	117615444	117615468	-	1.5392	unannotated sncRNA	Y
chr13	31718513	31718542	-	3.82146	unannotated sncRNA	Y
chr13	111934232	111934265	+	5.03738	unannotated sncRNA	Y
chr14	52924140	52924173	-	1.67913	unannotated sncRNA	Y
chr14	65494501	65494518	+	2.17299	unannotated sncRNA	Y
chr14	68750355	68750370	+	4.92544	unannotated sncRNA	Y
chr15	41341167	41341185	-	5892.06	unannotated sncRNA	Y
chr15	43322818	43322845	-	28.7317	unannotated sncRNA	Y
chr15	60867419	60867434	-	241.347	unannotated sncRNA	Y
chr15	78825907	78825923	+	103.896	unannotated sncRNA	Y
chr16	731731	731754	+	24.0918	unannotated sncRNA	Y
chr16	845188	845210	+	16.7913	unannotated sncRNA	Y
chr16	18863923	18863940	-	2.17299	unannotated sncRNA	Y
chr16	29822134	29822157	+	2.40918	unannotated sncRNA	Y
chr16	30078939	30078961	+	1.67913	unannotated sncRNA	Y
chr16	30718045	30718078	+	0.559709	unannotated sncRNA	Y
chr16	46702635	46702668	-	1.11942	unannotated sncRNA	Y
chr16	75352785	75352814	-	139.483	unannotated sncRNA	Y
chr16	87364682	87364706	-	292.448	unannotated sncRNA	Y
chr16	89427816	89427845	-	28.0241	unannotated sncRNA	Y
chr17	455270	455289	-	2589.74	unannotated sncRNA	Y
chr17	3831956	3831973	-	1.08649	unannotated sncRNA	Y
chr17	7123758	7123783	+	305.87	unannotated sncRNA	Y
chr17	26943803	26943823	-	120.058	unannotated sncRNA	Y
chr17	30205825	30205859	-	1.08649	unannotated sncRNA	Y
chr17	30987484	30987515	-	5.95819	unannotated sncRNA	Y
chr17	37339169	37339186	-	47.8057	unannotated sncRNA	Y
chr17	77756129	77756151	+	30.2243	unannotated sncRNA	Y
chr17	79638746	79638775	+	7.64292	unannotated sncRNA	Y
chr17	79780678	79780711	-	1.11942	unannotated sncRNA	Y
chr18	2606555	2606582	+	60.1998	unannotated sncRNA	Y
chr18	32835212	32835234	-	43.6573	unannotated sncRNA	Y
chr19	616935	616947	+	3.0784	unannotated sncRNA	Y
chr19	2438285	2438307	-	107.464	unannotated sncRNA	Y
chr19	3533380	3533396	+	1.1544	unannotated sncRNA	Y
chr19	18478399	18478412	+	6335.35	unannotated sncRNA	Y
chr19	18538326	18538353	+	303.735	unannotated sncRNA	Y
chr2	3309898	3309937	-	5.2096	unannotated sncRNA	Y
chr2	27668141	27668156	+	3851.69	unannotated sncRNA	Y
chr2	33741811	33741833	+	1.67913	unannotated sncRNA	Y
chr2	37449643	37449667	-	0.7696	unannotated sncRNA	Y
chr2	44457132	44457159	+	168.286	unannotated sncRNA	Y
chr2	55199835	55199855	-	0.92352	unannotated sncRNA	Y
chr2	63217380	63217402	+	27.7056	unannotated sncRNA	Y
chr2	122370427	122370452	-	2.95526	unannotated sncRNA	Y
chr2	175938045	175938067	-	3.35825	unannotated sncRNA	Y
chr2	191855144	191855173	-	38.2146	unannotated sncRNA	Y
chr2	197169346	197169366	-	5.54112	unannotated sncRNA	Y
chr2	209475252	209475276	+	549.494	unannotated sncRNA	Y
chr2	232323079	232323098	-	0.972126	unannotated sncRNA	Y
chr2	234078222	234078250	+	2.63863	unannotated sncRNA	Y
chr2	236508531	236508565	+	47.2625	unannotated sncRNA	Y
chr21	44488618	44488635	-	35.8543	unannotated sncRNA	Y
chr22	24494138	24494155	+	1.08649	unannotated sncRNA	Y
chr22	38958453	38958479	-	24.1536	unannotated sncRNA	Y
chr22	47188799	47188816	+	315.083	unannotated sncRNA	Y
chr3	41247511	41247530	+	209.979	unannotated sncRNA	Y
chr3	49167960	49167994	-	11.4082	unannotated sncRNA	Y
chr3	49713604	49713631	+	59.5157	unannotated sncRNA	Y
chr3	51710872	51710909	+	2.9952	unannotated sncRNA	Y
chr3	126746902	126746929	+	6.1568	unannotated sncRNA	Y
chr3	141153243	141153260	+	83.66	unannotated sncRNA	Y
chr4	41945741	41945764	+	73.8816	unannotated sncRNA	Y
chr4	47852439	47852457	-	12.3136	unannotated sncRNA	Y
chr4	69192020	69192043	-	636.024	unannotated sncRNA	Y
chr4	71845138	71845162	+	88.504	unannotated sncRNA	Y
chr4	76716492	76716509	+	8.69195	unannotated sncRNA	Y
chr4	80901846	80901884	-	1.94425	unannotated sncRNA	Y
chr4	178355752	178355771	-	1.94425	unannotated sncRNA	Y
chr5	118665080	118665102	+	3558.91	unannotated sncRNA	Y
chr5	134262516	134262536	+	5654.71	unannotated sncRNA	Y
chr5	134263781	134263796	+	270.899	unannotated sncRNA	Y
chr6	16137824	16137850	+	5.6832	unannotated sncRNA	Y
chr6	17616118	17616139	-	2.63863	unannotated sncRNA	Y
chr6	18431659	18431673	+	2.63863	unannotated sncRNA	Y
chr6	26031821	26031836	-	2.46272	unannotated sncRNA	Y
chr6	31696230	31696254	-	3.0784	unannotated sncRNA	Y
chr6	33749699	33749721	-	0.839564	unannotated sncRNA	Y
chr6	132129458	132129475	+	6.51896	unannotated sncRNA	Y
chr7	5568891	5568910	-	11.6655	unannotated sncRNA	Y
chr7	23457869	23457898	-	21.655	unannotated sncRNA	Y
chr7	73868685	73868701	+	498.701	unannotated sncRNA	Y
chr7	100853514	100853550	-	4.10453	unannotated sncRNA	Y
chr7	111576952	111576964	-	161.616	unannotated sncRNA	Y
chr7	141450221	141450240	+	1.94425	unannotated sncRNA	Y
chr7	150945466	150945484	-	435.081	unannotated sncRNA	Y
chr8	11696021	11696039	+	3.0784	unannotated sncRNA	Y
chr8	38873688	38873707	+	0.972126	unannotated sncRNA	Y
chr8	97345376	97345392	+	258.586	unannotated sncRNA	Y
chr8	145278838	145278871	+	0.559709	unannotated sncRNA	Y
chr9	37804260	37804282	+	287.131	unannotated sncRNA	Y
chr9	93596798	93596813	+	73.8816	unannotated sncRNA	Y
chr9	127622542	127622567	-	912.438	unannotated sncRNA	Y
chr9	134039220	134039241	+	1.75909	unannotated sncRNA	Y
chr9	139360290	139360319	-	1127.33	unannotated sncRNA	Y
chr9	139562663	139562683	+	0.92352	unannotated sncRNA	Y
chr9	139902016	139902038	-	95.7103	unannotated sncRNA	Y
chr9	139908201	139908227	-	13716.4	unannotated sncRNA	Y
chrX	16852315	16852341	+	2.1312	unannotated sncRNA	Y
chrX	47444941	47444959	+	1.02613	unannotated sncRNA	Y
chrX	53267326	53267344	-	9.2352	unannotated sncRNA	Y
chrX	53571058	53571081	-	25611.2	unannotated sncRNA	Y
chrX	79955304	79955338	-	1349.43	unannotated sncRNA	Y
chrX	114360973	114361007	-	0.543247	unannotated sncRNA	Y
chrX	153706749	153706773	-	84.656	unannotated sncRNA	Y
chr1	109295544	109295580	+	0	unannotated sncRNA	Y
chr1	12659413	12659449	-	0	unannotated sncRNA	Y
chr1	236647525	236647542	+	0	unannotated sncRNA	Y
chr16	27499374	27499410	-	0	unannotated sncRNA	Y
chr16	4897215	4897237	-	0	unannotated sncRNA	Y
chr17	64502925	64502961	+	0	unannotated sncRNA	Y
chr17	80049480	80049500	-	0	unannotated sncRNA	Y
chr19	10781654	10781676	+	0	unannotated sncRNA	Y
chr19	815379	815395	-	0	unannotated sncRNA	Y
chr22	29001342	29001358	-	0	unannotated sncRNA	Y
chr2	27995738	27995756	+	0	unannotated sncRNA	Y
chr2	97483765	97483787	+	0	unannotated sncRNA	Y
chr4	7064731	7064768	-	0	unannotated sncRNA	Y
chr5	175959060	175959076	-	0	unannotated sncRNA	Y
chr5	66406160	66406199	+	0	unannotated sncRNA	Y
chr6	79917925	79917961	-	0	unannotated sncRNA	Y
chr7	150815405	150815431	+	0	unannotated sncRNA	Y
chr8	28013665	28013695	+	0	unannotated sncRNA	Y
chr8	56884065	56884082	+	0	unannotated sncRNA	Y
chr9	134021691	134021721	+	0	unannotated sncRNA	Y
chr9	36632981	36633016	+	0	unannotated sncRNA	Y
chrX	70462808	70462826	-	0	unannotated sncRNA	Y
chr1	27676958	27676976	+	2.05227	unannotated sncRNA	N
chr1	39698324	39698352	+	88.3941	unannotated sncRNA	N
chr1	41208512	41208540	+	82.4571	unannotated sncRNA	N
chr1	43396535	43396564	-	6.3691	unannotated sncRNA	N
chr1	60066248	60066266	+	12.3136	unannotated sncRNA	N
chr1	93299106	93299129	+	7.22755	unannotated sncRNA	N
chr1	93601889	93601921	+	6.9264	unannotated sncRNA	N
chr1	100553589	100553618	-	3692.17	unannotated sncRNA	N
chr1	109857091	109857113	-	6575.46	unannotated sncRNA	N
chr1	153903498	153903515	-	45.6328	unannotated sncRNA	N
chr1	156507015	156507031	-	6.9264	unannotated sncRNA	N
chr1	160192388	160192406	-	16.4181	unannotated sncRNA	N
chr1	162666705	162666728	+	64.2449	unannotated sncRNA	N
chr1	174366636	174366656	+	9.2352	unannotated sncRNA	N
chr1	193126396	193126418	+	246.832	unannotated sncRNA	N
chr1	205685582	205685601	-	1.94425	unannotated sncRNA	N
chr1	206907453	206907476	+	62.6387	unannotated sncRNA	N
chr1	237049787	237049808	+	94.9906	unannotated sncRNA	N
chr1	245858921	245858938	+	22.8164	unannotated sncRNA	N
chr10	17276873	17276893	+	716.651	unannotated sncRNA	N
chr10	28866500	28866517	+	127.12	unannotated sncRNA	N
chr10	34573818	34573836	-	148.789	unannotated sncRNA	N
chr10	64927725	64927754	-	17.8335	unannotated sncRNA	N
chr10	71148842	71148870	+	590.393	unannotated sncRNA	N
chr10	75010698	75010725	-	8551.11	unannotated sncRNA	N
chr10	75214187	75214213	-	188.966	unannotated sncRNA	N
chr10	75526203	75526226	+	526.808	unannotated sncRNA	N
chr11	36518549	36518576	-	500.753	unannotated sncRNA	N
chr11	61732605	61732620	-	1.23136	unannotated sncRNA	N
chr11	65632269	65632286	+	95.6115	unannotated sncRNA	N
chr11	67378024	67378041	+	58.6707	unannotated sncRNA	N
chr11	71667569	71667585	+	2562.77	unannotated sncRNA	N
chr11	72448444	72448471	-	65.6725	unannotated sncRNA	N
chr11	95808267	95808289	-	0.839564	unannotated sncRNA	N
chr11	108338015	108338033	-	80.0384	unannotated sncRNA	N
chr11	118405270	118405299	+	630.541	unannotated sncRNA	N
chr12	6687082	6687106	-	159.307	unannotated sncRNA	N
chr12	11000652	11000691	-	2.368	unannotated sncRNA	N
chr12	26877452	26877469	-	1051.73	unannotated sncRNA	N
chr12	34175570	34175593	+	20.8796	unannotated sncRNA	N
chr12	44420055	44420070	+	2.46272	unannotated sncRNA	N
chr12	49428080	49428105	-	11.8211	unannotated sncRNA	N
chr12	49446002	49446021	-	27.2195	unannotated sncRNA	N
chr12	52404521	52404541	+	55.4112	unannotated sncRNA	N
chr12	53856944	53856970	+	144.211	unannotated sncRNA	N
chr12	56713243	56713259	-	4.6176	unannotated sncRNA	N
chr12	62785182	62785209	+	0.684089	unannotated sncRNA	N
chr12	102179544	102179572	-	10.5545	unannotated sncRNA	N
chr12	105513173	105513200	+	2.05227	unannotated sncRNA	N
chr12	108141102	108141123	-	84.4361	unannotated sncRNA	N
chr12	120594409	120594436	-	4.10453	unannotated sncRNA	N
chr12	120659425	120659442	-	6.51896	unannotated sncRNA	N
chr12	123014634	123014667	+	2.79855	unannotated sncRNA	N
chr12	133079102	133079124	+	221.645	unannotated sncRNA	N
chr13	20567800	20567831	+	6500.39	unannotated sncRNA	N
chr13	20593885	20593913	+	13.1931	unannotated sncRNA	N
chr13	67511076	67511093	-	2.17299	unannotated sncRNA	N
chr13	99103876	99103889	-	5094.99	unannotated sncRNA	N
chr14	75576750	75576771	-	250.67	unannotated sncRNA	N
chr14	100743022	100743061	+	0.9472	unannotated sncRNA	N
chr14	103430687	103430702	-	1.23136	unannotated sncRNA	N
chr15	48810654	48810668	-	823.252	unannotated sncRNA	N
chr15	49078029	49078048	-	0.972126	unannotated sncRNA	N
chr15	62237798	62237819	-	0.879543	unannotated sncRNA	N
chr15	74222653	74222671	+	545.903	unannotated sncRNA	N
chr15	76226155	76226172	+	84.7465	unannotated sncRNA	N
chr15	82446586	82446607	-	14.0727	unannotated sncRNA	N
chr15	89863584	89863607	-	216.826	unannotated sncRNA	N
chr15	93521864	93521893	+	22.9288	unannotated sncRNA	N
chr16	4920392	4920418	+	1144.45	unannotated sncRNA	N
chr16	21277036	21277052	-	1.1544	unannotated sncRNA	N
chr16	27705493	27705511	+	535.642	unannotated sncRNA	N
chr16	28935435	28935462	-	142.29	unannotated sncRNA	N
chr16	31202880	31202904	+	0.7696	unannotated sncRNA	N
chr16	50303337	50303358	+	0.879543	unannotated sncRNA	N
chr16	53644724	53644746	-	8.39564	unannotated sncRNA	N
chr16	67201107	67201125	+	6.1568	unannotated sncRNA	N
chr17	3497720	3497735	-	9506.1	unannotated sncRNA	N
chr17	7847550	7847566	+	380.952	unannotated sncRNA	N
chr17	26910870	26910887	-	17.3839	unannotated sncRNA	N
chr17	26938584	26938611	-	4.10453	unannotated sncRNA	N
chr17	26944249	26944266	-	1.08649	unannotated sncRNA	N
chr17	34949751	34949780	+	38.2146	unannotated sncRNA	N
chr17	38068049	38068069	-	0.92352	unannotated sncRNA	N
chr17	62231918	62231947	-	58.5957	unannotated sncRNA	N
chr17	71192498	71192529	+	76.8607	unannotated sncRNA	N
chr17	73489980	73489997	+	45.6328	unannotated sncRNA	N
chr17	73699850	73699868	+	1.02613	unannotated sncRNA	N
chr17	74211738	74211759	-	10.5545	unannotated sncRNA	N
chr17	77078127	77078145	+	61.568	unannotated sncRNA	N
chr17	78187858	78187886	-	247.371	unannotated sncRNA	N
chr17	78650991	78651007	+	1365.66	unannotated sncRNA	N
chr17	80037168	80037185	-	1.08649	unannotated sncRNA	N
chr18	2572853	2572890	+	0.4992	unannotated sncRNA	N
chr19	2812922	2812944	+	37.7804	unannotated sncRNA	N
chr19	34890518	34890536	+	2.05227	unannotated sncRNA	N
chr19	39973779	39973796	+	3.25948	unannotated sncRNA	N
chr19	47280231	47280258	-	1.36818	unannotated sncRNA	N
chr19	48625925	48625954	-	2.54764	unannotated sncRNA	N
chr2	3302910	3302938	-	1259.95	unannotated sncRNA	N
chr2	27196112	27196137	+	2.95526	unannotated sncRNA	N
chr2	38973835	38973853	-	4.10453	unannotated sncRNA	N
chr2	88856826	88856851	-	22901.8	unannotated sncRNA	N
chr2	97504178	97504192	-	653.061	unannotated sncRNA	N
chr2	129043687	129043701	-	221.645	unannotated sncRNA	N
chr2	135026071	135026100	+	21.655	unannotated sncRNA	N
chr2	136092843	136092865	-	940.311	unannotated sncRNA	N
chr2	171678699	171678713	+	355410	unannotated sncRNA	N
chr2	172605839	172605862	+	159.006	unannotated sncRNA	N
chr2	242439587	242439604	-	26.0759	unannotated sncRNA	N
chr20	1115411	1115441	+	27.7056	unannotated sncRNA	N
chr20	2842413	2842453	+	0.46176	unannotated sncRNA	N
chr20	3260194	3260222	-	575.221	unannotated sncRNA	N
chr20	9149591	9149613	+	25.1869	unannotated sncRNA	N
chr20	31017216	31017234	+	22.5749	unannotated sncRNA	N
chr20	42163911	42163945	+	5.43247	unannotated sncRNA	N
chr20	45878458	45878489	-	3.57492	unannotated sncRNA	N
chr20	47630214	47630231	+	19.5569	unannotated sncRNA	N
chr20	57485403	57485428	+	1.47763	unannotated sncRNA	N
chr21	18974526	18974550	-	214.718	unannotated sncRNA	N
chr22	19067415	19067446	-	0.595819	unannotated sncRNA	N
chr22	21354054	21354076	-	0.839564	unannotated sncRNA	N
chr22	22048937	22048954	+	6.51896	unannotated sncRNA	N
chr22	31500337	31500369	+	11.544	unannotated sncRNA	N
chr22	41663384	41663403	-	0.972126	unannotated sncRNA	N
chr22	42070817	42070839	-	0.839564	unannotated sncRNA	N
chr22	42267326	42267349	+	1946.62	unannotated sncRNA	N
chr22	47050339	47050370	+	368.216	unannotated sncRNA	N
chr3	15117316	15117339	-	505.928	unannotated sncRNA	N
chr3	48643116	48643150	-	37.484	unannotated sncRNA	N
chr3	49752771	49752795	+	27.7056	unannotated sncRNA	N
chr3	50013017	50013048	+	17.8746	unannotated sncRNA	N
chr3	53211467	53211482	+	3872.63	unannotated sncRNA	N
chr3	150461282	150461309	-	263.374	unannotated sncRNA	N
chr3	172412484	172412507	-	240.918	unannotated sncRNA	N
chr3	176776021	176776056	-	0.527726	unannotated sncRNA	N
chr3	183005699	183005729	+	4.92544	unannotated sncRNA	N
chr3	186757078	186757108	+	9.85088	unannotated sncRNA	N
chr4	1737266	1737288	+	466.797	unannotated sncRNA	N
chr4	2945653	2945674	-	13.1931	unannotated sncRNA	N
chr4	41025266	41025283	-	78.2276	unannotated sncRNA	N
chr4	41204056	41204077	-	65.9657	unannotated sncRNA	N
chr4	111020037	111020065	-	3.95794	unannotated sncRNA	N
chr4	113278400	113278424	+	0.7696	unannotated sncRNA	N
chr5	77352518	77352540	-	478.551	unannotated sncRNA	N
chr5	158252022	158252037	-	4.92544	unannotated sncRNA	N
chr5	158596603	158596630	-	5.47271	unannotated sncRNA	N
chr5	171320346	171320379	-	55.4112	unannotated sncRNA	N
chr5	173321885	173321909	+	1.5392	unannotated sncRNA	N
chr6	20126027	20126044	-	315.083	unannotated sncRNA	N
chr6	20789454	20789470	+	11.544	unannotated sncRNA	N
chr6	69398980	69399002	+	17.6308	unannotated sncRNA	N
chr6	71491395	71491412	+	65.1896	unannotated sncRNA	N
chr6	150114725	150114742	+	2.17299	unannotated sncRNA	N
chr6	159193441	159193466	-	1.47763	unannotated sncRNA	N
chr7	6075180	6075204	-	100.048	unannotated sncRNA	N
chr7	27574619	27574641	-	100.748	unannotated sncRNA	N
chr7	30884833	30884850	+	2.17299	unannotated sncRNA	N
chr7	36483160	36483189	+	19.1073	unannotated sncRNA	N
chr7	50344893	50344918	+	127.076	unannotated sncRNA	N
chr7	92269177	92269202	-	2081.24	unannotated sncRNA	N
chr7	104751489	104751513	+	23.088	unannotated sncRNA	N
chr7	150767981	150767998	+	91.2655	unannotated sncRNA	N
chr7	156561809	156561837	-	25.067	unannotated sncRNA	N
chr7	156756578	156756599	+	7.03634	unannotated sncRNA	N
chr8	22885234	22885251	-	2.17299	unannotated sncRNA	N
chr8	26485549	26485581	+	71.5728	unannotated sncRNA	N
chr8	54797358	54797374	+	4452.52	unannotated sncRNA	N
chr8	90993262	90993283	-	158.318	unannotated sncRNA	N
chr8	101725339	101725361	-	29.3847	unannotated sncRNA	N
chr8	104414046	104414078	-	38.0952	unannotated sncRNA	N
chr8	124125932	124125949	+	1.14059e+06	unannotated sncRNA	N
chr8	145660399	145660417	-	28.7317	unannotated sncRNA	N
chr8	145808811	145808829	-	1867.56	unannotated sncRNA	N
chr9	19342345	19342371	+	173.338	unannotated sncRNA	N
chr9	33468091	33468124	-	60.4486	unannotated sncRNA	N
chr9	33933127	33933148	-	18.4704	unannotated sncRNA	N
chr9	35661999	35662025	-	17.0496	unannotated sncRNA	N
chr9	93636842	93636864	+	2142.57	unannotated sncRNA	N
chr9	100234752	100234770	+	5.13067	unannotated sncRNA	N
chr9	130539461	130539477	-	166.234	unannotated sncRNA	N
chr9	131870110	131870125	-	86.1952	unannotated sncRNA	N
chr9	135991054	135991071	-	847.465	unannotated sncRNA	N
chr9	139116965	139116987	-	692.64	unannotated sncRNA	N
chr9	139317569	139317583	+	5.27726	unannotated sncRNA	N
chr9	140535556	140535595	+	3.7888	unannotated sncRNA	N
chrX	16857604	16857641	+	4.4928	unannotated sncRNA	N
chrX	41078549	41078574	+	935.341	unannotated sncRNA	N
chrX	106891574	106891591	+	1.08649	unannotated sncRNA	N
chrX	118115685	118115702	+	6.51896	unannotated sncRNA	N
chrX	134995137	134995153	+	1.1544	unannotated sncRNA	N
chrX	153943979	153944014	-	14.7763	unannotated sncRNA	N
chr10	126265954	126265970	+	0	unannotated sncRNA	N
chr11	61643583	61643600	-	0	unannotated sncRNA	N
chr12	1438782	1438801	+	0	unannotated sncRNA	N
chr12	65066798	65066814	+	0	unannotated sncRNA	N
chr14	71059613	71059634	-	0	unannotated sncRNA	N
chr18	47687971	47687988	-	0	unannotated sncRNA	N
chr18	67979144	67979161	+	0	unannotated sncRNA	N
chr19	53589664	53589683	-	0	unannotated sncRNA	N
chr20	33167699	33167718	-	0	unannotated sncRNA	N
chr20	34309770	34309790	-	0	unannotated sncRNA	N
chr2	183601987	183602007	+	0	unannotated sncRNA	N
chr5	107405525	107405542	-	0	unannotated sncRNA	N
chr5	112320042	112320059	+	0	unannotated sncRNA	N
chr5	126172139	126172172	+	0	unannotated sncRNA	N
chr5	134262564	134262589	+	0	unannotated sncRNA	N
chr5	137520313	137520344	+	0	unannotated sncRNA	N
chr8	86245821	86245839	-	0	unannotated sncRNA	N
